# Supplementary material for: Isolation of SAR11 Marine Bacteria from Cryopreserved Seawater
Source: mSystems. 2020 Dec 22;5(6):e00954-20. doi: 10.1128/mSystems.00954-20 (PMC7762794; doi:10.1128/mSystems.00954-20)
Supplement: TABLE S1 [file mSystems.00954-20-st001.xlsx]

## Sheet: ASVs
ASV	Taxonomy	Abundance_%	HTC2017_mono	HTC2017_mixed	HTC2017_strains	HTC2018_5mono	HTC2018_5mixed	HTC2018_105mono	HTC2018_105mixed	HTC2018_strains	Sequence
ASV001	Cyanobacteria; Oxyphotobacteria; Synechococcales; Cyanobiaceae; Prochlorococcus MIT9313	9.77034									TACGGGAGTGGCAAGCGTTATCCGGAATTATTGGGCGTAAAGCGTCCGCAGGCGGCTTTTCAAGTCTGCTGTTAAAGCGTGGAGCTTAACTCCATCATGGCAGTGGAAACTGAAAGGCTTGAGTATGGTAGGGGCAGAGGGAATTCCCGGTGTAGCGGTGAAATGCGTAGATATCGGGAAGAACACCAGTGGCGAAGGCGCTCTGCTGGGCCATTACTGACGCTCATGGACGAAAGCCAGGGGAGCGAAA
ASV002	Proteobacteria; Alphaproteobacteria; SAR11 clade; subclade I; subclade Ia	4.10776	7	4	11	7	3	2	1	13	TACGAAGGGACCTAGCGTAGTTCGGAATTACTGGGCTTAAAGAGTTCGTAGGTGGTTGAAAAAGTTGGTGGTGAAATCCCAGAGCTTAACTCTGGAACTGCCATCAAAACTTTTCAGCTAGAGTATGATAGAGGAAAGCAGAATTTCTAGTGTAGAGGTGAAATTCGTAGATATTAGAAAGAATACCAATTGCGAAGGCAGCTTTCTGGATCATTACTGACACTGAGGAACGAAAGCATGGGTAGCGAAG
ASV003	Proteobacteria; Alphaproteobacteria; SAR11 clade; subclade I; subclade Ia	3.94849	13	12	25	16	4	5	12	37	TACGAAGGGACCTAGCGTAGTTCGGAATTACTGGGCTTAAAGAGTTCGTAGGTGGTTGAAAAAGTTGGTGGTGAAATCCCAGAGCTTAACTCTGGAACTGCCATCAAAACTTTTCAGCTAGAGTTTGATAGAGGAAAGCAGAATTTCTAGTGTAGAGGTGAAATTCGTAGATATTAGAAAGAATACCAATTGCGAAGGCAGCTTTCTGGATCATTACTGACACTGAGGAACGAAAGCATGGGTAGCGAAG
ASV004	Proteobacteria; Alphaproteobacteria; SAR11 clade; subclade I; subclade Ib	3.0611									TACGAAGGGACCTAGCGTAGTTCGGAATTACTGGGCTTAAAGAGTTCGTAGGTGGTTAAAAAAGTTGGTGGTGAAATCCCAGAGCTTAACTCTGGAACTGCCATCAAAACTTTTTAGCTAGAGTATGATAGAGGAAAGCAGAATTTCTAGTGTAGAGGTGAAATTCGTAGATATTAGAAAGAATACCAATTGCGAAGGCAGCTTTCTGGATCATTACTGACACTGAGGAACGAAAGCATGGGTAGCGAAG
ASV005	Cyanobacteria; Oxyphotobacteria; Synechococcales; Cyanobiaceae; Prochlorococcus MIT9314	3.0247									TACGGGAGTGGCAAGCGTTATCCGGAATTATTGGGCGTAAAGCGTCCGCAGGCGGCTTTTCAAGTCTGCTGTTAAAACGTGGAGCTTAACTCCATCATGGCAGTGGAAACTGAAAGGCTTGAGTATGGTAGGGGCAGAGGGAATTCCCGGTGTAGCGGTGAAATGCGTAGATATCGGGAAGAACACCAGTGGCGAAGGCGCTCTGCTGGGCCATTACTGACGCTCATGGACGAAAGCCAGGGGAGCGAAA
ASV006	Cyanobacteria; Oxyphotobacteria; Synechococcales; Cyanobiaceae; Synechococcus CC9902	2.96705									TACGGGAGTGGCAAGCGTTATCCGGAATTATTGGGCGTAAAGCGTCCGCAGGCGGCCCTTCAAGTCTGCTGTTAAAAAGTGGAGCTTAACTCCATCATGGCAGTGGAAACTGTTGGGCTTGAGTGTGGTAGGGGCAGAGGGAATTCCCGGTGTAGCGGTGAAATGCGTAGATATCGGGAAGAACACCAGTGGCGAAGGCGCTCTGCTGGGCCATCACTGACGCTCATGGACGAAAGCCAGGGGAGCGAAA
ASV007	Actinobacteria; Acidimicrobiia; Actinomarinales; Actinomarinaceae; Candidatus Actinomarina	2.30872									TACGTAGGGGGCGAGCGTTGTCCGGATTTATTGGGCGTAAAGAGCTCGTAGGCGGTTCAACAAGTCGGTCGTGAAAGTTCAGGGCTCAACCCTGAAATGTCGATCGATACTGTTGTGACTAGGATACGGTAGAGGTGAGTGGAATTCCGAGTGTAGCGGTGAAATGCGTAGATATTCGGAGGAACACCAATTGCGAAGGCAGCTCACTGGGCCGCTATCGACGCTGAGGAGCGAAAGCTAGGGGAGCAAA
ASV008	Proteobacteria; Alphaproteobacteria; SAR11 clade; subclade V; subclade Va	2.07512									TACGGAAGGTCCTAGCGTTGTTCGGAATTACTGGGCGTAAAGCGCATGTAGGCGGAACAGAAAGTTAGAAGTGAAATCCCTGGGCTCAACCTAGGAATTGCTTTTAAAACTTCTGTTCTGGAATTCAGGAGAGGAAAATGGAATTTCCAGTGTAGAGGTGAAATTCGTAGATATTGGAAGGAACACCAGTGGCGAAGGCGATTTTCTGGACTGATATTGACGCTGAGATGCGAAGGCATGGGTAGCAAAC
ASV009	Proteobacteria; Alphaproteobacteria; SAR11 clade; subclade I; subclade Ib	2.05388									TACGAAGGGACCTAGCGTAGTTCGGAATTACTGGGCTTAAAGAGTTCGTAGGTGGTTAAAAAAGTTGGTGGTGAAATCCCAGAGCTTAACTCTGGAACTGCCATCAAAACTTTTTAGCTAGAGTATGATAGAGGAAAGCAGAATTTCTAGTGTAGAGGTGAAATTCGTAGATATTAGAAAGAATACCAATTGCGAAGGCAGCTTTCTGGATCATTACTGACGCTGAGGAACGAAAGCATGGGTAGCGAAG
ASV010	Proteobacteria; Gammaproteobacteria; SAR86 clade; undefined; undefined	1.86427									TACGGAAGGTCCAAGCGTTAATCGGAATTACTGGGCGTAAAGCGCGCGTAGGTGGTTTTTTAAGTTGGATGTGAAAGCCCTGGGCTCAACCTAGGAACTGCATCCAAAACTAGATGACTAGAGTACGAAAGAGGGAAGTAGAATTCACAGTGTAGCGGTGGAATGCGTAGATATTGTGAAGAATACCAATGGCGAAGGCAGCTTCCTGGTTCTGTACTGACACTGAGGTGCGAAAGCGTGGGTAGCGAAC
ASV011	Proteobacteria; Alphaproteobacteria; SAR11 clade; subclade II; subclade IIa	1.56999									TACGAAGGGACCTAGCGTAGTTCGGAATTACTGGGCTTAAAGAGCTCGTAGGTGGTTAAAAAAGTTGATGGTGAAATCCCAAGGCTCAACCTTGGAACTGCCATCAAAACTTTTTAGCTAGAGTGTGATAGAGGTAAGTGGAATTTCTAGTGTAGAGGTGAAATTCGTAGATATTAGAAAGAACACCAAATGCGAAGGCAACTTACTGGGTCACTACTGACACTGAGGAGCGAAAGCATGGGTAGCGAAG
ASV012	Proteobacteria; Alphaproteobacteria; Rhodobacterales; Rhodobacteraceae; undefined	1.56544	4	4	8			1		1	TACGGAGGGGGTTAGCGTTGTTCGGAATTACTGGGCGTAAAGCGCGCGTAGGCGGATTAGAAAGTTGGGGGTGAAATCCCGGGGCTCAACCTCGGAACTGCCTCCAAAACTGCTAGTCTAGAGTTCGAGAGAGGTGAGTGGAATTCCGAGTGTAGAGGTGAAATTCGTAGATATTCGGAGGAACACCAGTGGCGAAGGCGGCTCACTGGCTCGATACTGACGCTGAGGTGCGAAAGTGTGGGGAGCAAAC
ASV013	Proteobacteria; Alphaproteobacteria; Rhodobacterales; Rhodobacteraceae; undefined	1.51993									TACGGAGGGGGTTAGCGTTGTTCGGAATTACTGGGCGTAAAGCGCACGTAGGCGGATTAATAAGTCAGGGGTGAAATCCCGAGGCTCAACCTCGGAACTGCCTTTGATACTGTTAATCTTGAGTTCGAGAGAGGTGAGTGGAATTCCGAGTGTAGAGGTGAAATTCGTAGATATTCGGAGGAACACCAGTGGCGAAGGCGGCTCACTGGCTCGATACTGACGCTGAGGTGCGAAAGCGTGGGGAGCAAAC
ASV014	Bacteroidetes; Bacteroidia; Flavobacteriales; Flavobacteriaceae; NS2b marine group	1.19987									TACGGAGGATCCAAGCGTTATCCGGAATCATTGGGTTTAAAGGGTCCGTAGGTGGACAAATAAGTCAGAGGTGAAATCCTGCAGCTCAACTGTAGAACTGCCTTTGATACTGTTTGTCTTGAGTTATTATGAAGTGGTTAGAATGTGTAGTGTAGCGGTGAAATGCATAGATATTACACAGAATACCGATTGCGAAGGCAGATCACTAATAATCAACTGACACTGATGGACGAAAGCGTGGGTAGCGAAC
ASV015	Proteobacteria; Alphaproteobacteria; Puniceispirillales; SAR116 clade; undefined	1.08762									TACGAAGGGGGCGAGCGTTGTTCGGAATTATTGGGCGTAAAGGGCGCGCAGGCGGTTTGGATAGTTAGACGTGAAAGCCCTGGGCTTAACCTAGGAACTGCGTTTAATACTGCCAAACTAGAGAACTAGAGAGGATAGCGGAACTCCCAGTGTAGAGGTGAAATTCGTAGATATTGGGAAGAACATCAGTGGCGAAAGCGGCTGTCTGGCTAGTTTCTGACGCTGAGGCGCGAAAGCGTGGGGAGCAAAC
ASV016	Proteobacteria; Alphaproteobacteria; SAR11 clade; subclade I; subclade Ib	0.999636									TACGAAGGGACCTAGCGTAGTTCGGAATTACTGGGCTTAAAGAGTTCGTAGGTTGTTAAAAAAGTTGGTGGTGAAATCCCAGAGCTTAACTCTGGAACTGCCATCAAAACTTTTTAGCTAGAGTATGATAGAGGAAAGCAGAATTTCTAGTGTAGAGGTGAAATTCGTAGATATTAGAAAGAATACCAATTGCGAAGGCAGCTTTCTGGATCATTACTGACACTGAGGAACGAAAGCATGGGTAGCGAAG
ASV017	Bacteroidetes; Bacteroidia; Flavobacteriales; Flavobacteriaceae; NS4 marine group	0.893453									TACGGAGGATCCAAGCGTTATCCGGAATTATTGGGTTTAAAGGGTCCGCAGGCTGTTTTTTAAGTCAGAGGTGAAATCCTGCAGCTCAACTGTAGAATTGCCTTTGAAACTGAAAGACTTGAGTTATTGTGAAGTGGTTAGAATGTGTGGTGTAGCGGTGAAATGCATAGATATCACACAGAATACCAATTGCGAAGGCAGATCACTAACAATTAACTGACGCTCAGGGACGAAAGCGTGGGTAGCGAAC
ASV018	Proteobacteria; Gammaproteobacteria; Cellvibrionales; Halieaceae; OM60(NOR5) clade	0.793338	7	4	11	1			5	6	TACGGAGGGTGCAAGCGTTAATCGGAATTACTGGGCGTAAAGCGCGCGTAGGCGGTTTTTTAAGTCGGATGTGAAAGCCCCGGGCTCAACCTGGGAACTGCATCCGATACTGGATCACTAGAATGCGGGAGAGGGAGGTAGAATTCCATGTGTAGCAGTGAAATGCGTAGATATATGGAGGAATACCAGTGGCGAAGGCGGCCTCCTGGCTCGACATTGACGCTGAGGTGCGAAAGCGTGGGGAGCAAAC
ASV019	Proteobacteria; Alphaproteobacteria; Puniceispirillales; SAR116 clade; SAR116 cluster bacterium REDSEA-S10_B10N8	0.775135									TACGAAGGGGGCGAGCGTTGTTCGGAATTACTGGGCGTAAAGGGCGCGTAGGCGGCTCTTTAAGTTAGGCGTGAAAGCCCCGGGCTCAACCTGGGAACTGCGCTTAAGACTGGAGAGCTAGAAAACGGAAGAGGGTAGTGGAATTCCCAGTGTAGAGGTGAAATTCGTAGATATTGGGAAGAACACCAGTGGCGAAAGCGGCTACCTGGTCCGGATTTGACGCTGAGGCGCGAAAGCGTGGGGAGCAAAC
ASV020	Proteobacteria; Gammaproteobacteria; SAR86 clade; undefined; undefined	0.744797									TACGGAAGGTGCAAGCGTTAATCGGAATTACTGGGCGTAAAGCGCGCGTAGGTGGTTTGTTAAGTTGGATGTGAAAGCCCTGGGCTCAACCTAGGAACTGCATCCAAAACTAACTCACTAGAGTACGATAGAGGGAGGTAGAATTCATAGTGTAGCGGTGGAATGCGTAGATATTATGAAGAATACCAGTGGCGAAGGCGGCCTCCTGGATCTGTACTGACACTAAGGTGCGAAAGCGTGGGTAGCGAAC
ASV021	Proteobacteria; Alphaproteobacteria; Rhodobacterales; Rhodobacteraceae; undefined	0.734179									TACGGAGGGGGTTAGCGTTGTTCGGAATTACTGGGCGTAAAGCGCACGTAGGCGGACTAGTCAGTCAGAGGTGAAATCCCGAGGCTCAACCTCGGAACTGCCTTTGATACTGCTAGTCTAGAGTTCGAGAGAGGTGAGTGGAATTCCGAGTGTAGAGGTGAAATTCGTAGATATTCGGAGGAACACCAGTGGCGAAGGCGGCTCACTGGATCGATACTGACGCTGAGGTGCGAAAGCGTGGGGAGCAAAC
ASV022	Bacteroidetes; Bacteroidia; Flavobacteriales; Flavobacteriaceae; NS2b marine group	0.711425									TACGGAGGATCCAAGCGTTATCCGGAATCATTGGGTTTAAAGGGTCCGTAGGTGGACAAATAAGTCAGAGGTGAAATCCTGCAGCTCAACTGTAGAACTGCCTTTGATACTGTTTGTCTTGAGTTATTATGAAGTGGTTAGAATGTGTAGTGTAGCGGTGAAATGCATAGATATTACACAGAATACCGATTGCGAAGGCAGATCACTAATAATTAACTGACACTGAGGGACGAAAGCGTGGGTAGCGAAC
ASV023	Proteobacteria; Alphaproteobacteria; Rhodobacterales; Rhodobacteraceae; undefined	0.681087									TACGGAGGGGGTTAGCGTTGTTCGGAATTACTGGGCGTAAAGCGCACGTAGGCGGATTAGAAAGTTAGAGGTGAAATCCCGGGGCTCAACCCCGGAACTGCCTTTAAAACTACTAGTCTAGAGTTCGAGAGAGGTGAGTGGAATTCCGAGTGTAGAGGTGAAATTCGTAGATATTCGGAGGAACACCAGTGGCGAAGGCGGCTCACTGGCTCGATACTGACGCTGAGGTGCGAAAGTGTGGGGAGCAAAC
ASV024	Actinobacteria; Acidimicrobiia; Actinomarinales; Actinomarinaceae; Candidatus Actinomarina	0.673503									TACGTAGGGGGCGAGCGTTGTCCGGATTTATTGGGCGTAAAGAGCTCGTAGGCGGTTCAACAAGTCGGTCGTAAAAGTTCAGGGCTCAACCCTGAAATGTCGATCGATACTGTTGTGACTAGGATACGGTAGAGGTGAGTGGAATTCCGAGTGTAGCGGTGAAATGCGTAGATATTCGGAGGAACACCAATTGCGAAGGCAGCTCACTGGGCCGCTATCGACGCTGAGGAGCGAAAGCTAGGGGAGCAAA
ASV025	Proteobacteria; Gammaproteobacteria; Cellvibrionales; Porticoccaceae; SAR92 clade	0.664401									TACGGAGGGTGCAAGCGTTAATCGGAATTACTGGGCGTAAAGCGCGCGTAGGTGGTTTTATAAGCTAGCTGTGAAAGCCCCGGGCTCAACCTGGGAACTGCAGTTAGAACTGTTTGACTAGAGTATGATAGAGGGTGGCGGAATTTCCTGTGTAGCGGTGAAATGCGTAGATATAGGAAGGAACATCAGTGGCGAAGGCGGCCACCTGGATTAATACTGACACTGAGGTGCGAAAGCGTGGGGAGCAAAC
ASV026	Proteobacteria; Gammaproteobacteria; SAR86 clade; undefined; undefined	0.662885									TACGGAAGGTGCAAGCGTTAATCGGAATTACTGGGCGTAAAGCGCGCGTAGGTGGTTTGTTAAGTTGGATGTGAAAGCCCTGGGCTCAACCTAGGAACTGCATCCAAAACTAACTCACTAGAGTACGATAGAGGGAGGTAGAATTCATAGTGTAGCGGTGGAATGCGTAGATATTATGAAGAATACCAGTGGCGAAGGCGGCCTCCTGGATCTGTACTGACACTGAGGTGCGAAAGCGTGGGTAGCGAAC
ASV027	Proteobacteria; Alphaproteobacteria; SAR11 clade; subclade IV; subclade IV	0.661368									TACGGAGGGGTCTAGCGTTATTCGGAATTACTGGGCGTAAAGCGAGCGTAGGCGGATTTGTAAGTTGGAGGTGAAATCCCAGAGCTTAACTCTGGAACTGCCTTCAAAACTACATTTCTTGAGTTTGGTAGAGGAGAGTGGAATTCCTAGTGTAGAGGTGAAATTCGTAGATATTAGGAGGAACACCAGTGGCGAAGGCGACTCTCTGGGCCAATACTGACGCTGAGGTTCGAAAGCATGGGTAGCGAAC
ASV028	Bacteroidetes; Bacteroidia; Flavobacteriales; Flavobacteriaceae; NS4 marine group	0.647716									TACGGAGGATCCAAGCGTTATCCGGAATCATTGGGTTTAAAGGGTCCGTAGGCGGTTTTTTAAGTCAGAGGTGAAATCCTGCAGCTCAACTGTAGAATTGCCTTTGATACTGAAAGACTTGAGTTATTGTGAAGTGGTTAGAATGTGTGGTGTAGCGGTGAAATGCATAGATATCACACAGAATACCAATTGCGAAGGCAGATCACTAACAATATACTGACGCTCAGGGACGAAAGCGTGGGTAGCGAAC
ASV029	Bacteroidetes; Bacteroidia; Flavobacteriales; Flavobacteriaceae; NS5 marine group	0.644682									TACGGAGGATCCAAGCGTTATCCGGAATTATTGGGTTTAAAGGGTCCGCAGGCTGTTTGTTAAGTCAGAGGTGAAATCCTACCGCTCAACGGTAGAACTGCCTTTGATACTGGCAAACTTGAGTTATTGTGAAGTAGTTAGAATGTGTAGTGTAGCGGTGAAATGCATAGATATTACACAGAATACCGATTGCGAAAGCAGATTACTAACAATATACTGACGCTGAGGGACGAAAGCGTGGGTAGCGAAC
ASV030	Bacteroidetes; Bacteroidia; Flavobacteriales; NS7 marine group; undefined	0.617378									TACGGAGGGTGCAAGCGTTATCCGGAATTATTGGGTTTAAAGGGTGCGTAGGCGGAAATTTAAGTCAGTGGTGAAAGCCTGCAGCTCAACTGTAGAATTGCCATTGATACTGAATTTCTTGAATCTAATTGAAGTGGGCGGAATATGACATGTAGCGGTGAAATGCTTAGATATGTCATAGAACACCGATAGCGAAGGCAGCTCACTAAGTTAGTATTGACGCTCATGCACGAAAGCGTGGGGAGCGAAC
ASV031	Proteobacteria; Gammaproteobacteria; SAR86 clade; Rhodobacteraceae bacterium REDSEA-S29_B10; undefined	0.606759									TACGGATGGTGCAAGCGTTAATCGGAATTACTGGGCGTAAAGCGCGCGTAGGTGGCATACTAAGTTAGATGTGAAATCCCGGGGCTTAACCTCGGAACTGCATCTAAAACTGGTAAGCTAGAGTACTAGAGAGGAAAGTAGAATTCTTAGTGTAGCGGTGGAATGCGTAGATATTAAGAGGAATACCAATGGCGAAGGCAACTTTCTGGATAGATACTGACACTGAGGTGCGAAAGCGTGGGGAGCAAAC
ASV032	Proteobacteria; Gammaproteobacteria; Cellvibrionales; Halieaceae; OM60(NOR5) clade	0.602209	5	5	10	3		2	5	10	TACGGAGGGTGCAAGCGTTAATCGGAATTACTGGGCGTAAAGCGCGCGTAGGCGGTTTTTTAAGTCGGATGTGAAAGCCCCGGGCTCAACCTGGGAATTGCATCCGATACTGAATGACTAGAATGCGGGAGAGGGAGGTAGAATTCCATGTGTAGCAGTGAAATGCGTAGATATATGGAGGAATACCAGTGGCGAAGGCGGCCTCCTGGCTCGACATTGACGCTGAGGTGCGAAAGCGTGGGGAGCAAAC
ASV033	Bacteroidetes; Bacteroidia; Cytophagales; Cyclobacteriaceae; Marinoscillum	0.596141									TACGGAGGGTTCAAGCGTTTTCCGGATTTATTGGGTTTAAAGGGTGCGTAGGTGGTTTATTAAGTCAGTGGTGAAATCCTGCAGCTCAACTGTAGAACTGCCATTGATACTGGTAAACTTGAGTTTGGTTTAGGTAAGCGGAATTTATGATGTAGCGGTGAAATGCATAGATATCATAAGGAACACCAATAGCGAAGGCAGCTTACTGGACCATAACTGACACTGAGGCACGAAAGCGTGGGTAGCGAAC
ASV034	Proteobacteria; Alphaproteobacteria; SAR11 clade; subclade I; subclade Ia	0.596141	1	2	3	2	2		5	9	TACGAAGGGACCTAGCGTAGTTCGGAATTACTGGGCTTAAAGAGTTCGTAGGTGGTTGAAAAAGTTGGTGGTGAAATCCCAGAGCTTAACTCTGGAACTGCCATCAAAACTTTTCAGCTAGAGTTTGATAGAGGAAAGCAGAATTTCTAGTGTAGAGGTGAAATTCGTAGATATTAGAAAGAATACCAATTGCGAAGGCAGCTTTCTGGATCATTACTGACGCTGAGGAACGAAAGCATGGGTAGCGAAG
ASV035	Proteobacteria; Alphaproteobacteria; SAR11 clade; subclade II; subclade IIa	0.544566									TACGAAGGGACCTAGCGTAGTTCGGAATTACTGGGCTTAAAGAGCTCGTAGGTGGTTAAAAAAGTTGATGGTGAAATCCCAAGGCTTAACCTTGGAACTGCCATCAAAACTTTTTAGCTAGAGTGTGATAGAGGTAAGTGGAATTTCTAGTGTAGAGGTGAAATTCGTAGATATTAGAAAGAACACCAAATGCGAAGGCAACTTACTGGGTCACTACTGACACTGAGGAGCGAAAGCATGGGTAGCGAAG
ASV036	Marinimicrobia (SAR406 clade); Alteromonas macleodii; undefined; undefined; undefined	0.54305									TACGAGGGGTGCTAGCGTTGTCCGGATTTACTGGGCGTAAAGGGTACGTAGGCGTTTTAATAAGTTGTATGTTAAATATCTTAGCTTAACTAAGAAAGTGCATCCAAAACTGTTAAAATAGAGTTTGAGAGAGGAACGCAGAATTCATGGTGGAGCGGTGACATGCGTAGATATCATGAGGAAAGTCAAATGCGAAGGCAGCCTTCTGGCTCAAAACTGACGCTGAGGTACGAAAGCGTGGGGAGCGAAC
ASV037	Proteobacteria; Gammaproteobacteria; Ectothiorhodospirales; Ectothiorhodospiraceae; undefined	0.530914									TACGGAGGGTGCAAGCGTTAATCGGAATTACTGGGCGTAAAGAGTACGTAGGCGGCTTTGCAAGTCGGGTGTGAAAGCCCTGAGCTTAACTCAGGAACTGCATTCGATACTGCATCGCTAGAGTTTATTAGAGGATAGCGGAATTCCAGGTGTAGCGGTGAAATGCGTAGATATCTGGAGGAACACCAATGGCGAAGGCAGCTATCTGGGATACAACTGACGCTGAGGTACGAAAGCGTGGGGAGCAAAC
ASV038	Proteobacteria; Alphaproteobacteria; Puniceispirillales; SAR116 clade; alpha proteobacterium SCGC AAA015-N04	0.52333									TACGAAGGGGGCGAGCGTTATTCGGAATTATTGGGCGTAAAGGGCTCGCAGGCTGCTTGAACAGTTAGACGTGAAATCCCCGGGCTCAACCTGGGAACTGCGTTTAATACTAGCAAGCTAGAGAAATAGAGAGGAAAGTGGAACTCCCAGTGTAGAGGTGAAATTCGTAGATATTGGGAAGAACACCAGTGGCGAAAGCGACTTTCTGGCTATTTTCTGACGCTGAGGAGCGAAAGCGTGGGGAGCAAAC
ASV039	Proteobacteria; Alphaproteobacteria; SAR11 clade; subclade V; subclade Vb	0.494509									TACGAAGGGGGCTAGCGTTGTTCGGAATCACTGGGCGTAAAGCGTATGTAGGCGGATCAAAAAGTTAGATGTGAAATCCCTGGGCTCAACCCAGGAACTGCATTTAAAACTAGTGATCTAGAATTTGGTAAAGGTTAGTAGAATTTCCAGTGTAGAGGTGAAATTCGTAGATATTGGAAAGAATACCAGAAGCGAAGGCGACTAACTAGGCCATTTTTGACGCTGAGATACGAAAGCGTGGGTAGCAAAC
ASV040	Proteobacteria; Alphaproteobacteria; SAR11 clade; subclade V; subclade Vb	0.483891									TACGAAGGGGGCTAGCGTTGTTCGGAATCACTGGGCGTAAAGCGTATGTAGGCGGATCAAAAAGTTAGATGTGAAATCCCTGGGCTCAACCCAGGAACTGCATTTAAAACTAGTGATCTAGAATTTGGTAAGGGTTAGTAGAATTTCCAGTGTAGAGGTGAAATTCGTAGATATTGGAAAGAATACCAGAAGCGAAGGCGACTAACTAGGCCATTTTTGACGCTGAGATACGAAAGCGTGGGTAGCAAAC
ASV041	Proteobacteria; Alphaproteobacteria; SAR11 clade; subclade I; subclade Ib	0.467205									TACGAAGGGACCTAGCGTAGTTCGGAATTACTGGGCTTAAAGAGTTCGTAGGTGGTTAAAAAAGTTGGTGGTGAAATCCCAGAGCTTAACTCTGGAACTGCCATCAAAACTTTTTAGCTAGAGTATGATAGAGGAAAGCAGAATTTCTAGTGTAGAGGTGAAATTCGTAGATATTAGAAAGAATACCGATTGCGAAGGCAGCTTTCTGGATCATTACTGACACTGAGGAACGAAAGCATGGGTAGCGAAG
ASV042	Marinimicrobia (SAR406 clade); Alteromonas macleodii; undefined; undefined; undefined	0.467205									TACGAGGGGTGCTAGCGTTGTCCGGATTTACTGGGCGTAAAGGGTACGTAGGCGTTTTAATAAGTTGTATGTTAAATATCTTAGCTTAACTAAGAAAATGCATCCAAAACTGTTAAAATAGAGTTTGAGAGAGGAACGCAGAATTCATGGTGGAGCGGTGACATGCGTAGATATCATGAGGAAAGTCAAATGCGAAGGCAGCCTTCTGGCTCAAAACTGACGCTGAGGTACGAAAGCGTGGGGAGCGAAC
ASV043	Proteobacteria; Alphaproteobacteria; Rhodobacterales; Rhodobacteraceae; undefined	0.458103									TACGGAGGGGGTTAGCGTTGTTCGGAATTACTGGGCGTAAAGCGCGCGTAGGCGGATTGGAAAGTTGGGGGTGAAATCCCGGGGCTCAACCCCGGAACTGCCTTCAAAACTCCCAGTCTAGAGTTCGAGAGAGGTGAGTGGAATTCCGAGTGTAGAGGTGAAATTCGTAGATATTCGGAAGAACACCAGTGGCGAAGGCGGCTCACTGGCTCGATACTGACGCTGAGGTGCGAAAGTGTGGGGAGCAAAC
ASV044	Proteobacteria; Alphaproteobacteria; Puniceispirillales; SAR116 clade; undefined	0.455069									TACGAAGGGGGCGAGCGTTGTTCGGAATTACTGGGCGTAAAGGGAGCGCAGGCGGTTCATTCAGTTAGGCGTGAAAGCCCCGGGCTCAACCTGGGAACTGCGCTTAATACTGATGAGCTAGAAAACAGGAGAGGGTAGTGGAATTTCCAGTGTAGAGGTGAAATTCGTAGATATTGGAAAGAACACCGGTGGCGAAAGCGGCTACCTGGCCTGATTTTGACGCTGAGGCTCGAAAGCGTGGGGAGCAAAC
ASV045	Proteobacteria; Gammaproteobacteria; SAR86 clade; undefined; undefined	0.453553									TACGGAGGGTCCAAGCGTTAATCGGAATTACTGGGCGTAAAGCGCGCGTAGGCGGTTTGTCAAGTTGGATGTGAAATCCCTGGGCTCAACCTAGGAACTGCATTCAAAACTTATAGACTAGAGTACGATAGAGGAGAGTAGAATTCCTGGTGTAGCGGTGAAATGCGTAGATATCAGGAGGAATACCAATGGCGAAGGCAACTCTCTGGATCGACACTGACGCTGAGGTGCGAAAGCGTGGGTAGCAAAC
ASV046	Proteobacteria; Alphaproteobacteria; SAR11 clade; subclade I; subclade Ia	0.444451	1	1	2	3			1	4	TACGAAGGGACCTAGCGTAGTTCGGAATTACTGGGCTTAAAGAGTTCGTAGGTGGTTGAAAAAGTTAGTGGTGAAATCCCAGAGCTTAACTCTGGAACTGCCATTAAAACTTTTCAGCTAGAGTATGATAGAGGAAAGCAGAATTTCTAGTGTAGAGGTGAAATTCGTAGATATTAGAAAGAATACCAATTGCGAAGGCAGCTTTCTGGATCATTACTGACACTGAGGAACGAAAGCATGGGTAGCGAAG
ASV047	Proteobacteria; Alphaproteobacteria; Puniceispirillales; SAR116 clade; alpha proteobacterium SCGC AAA015-N05	0.441417									TACGAAGGGGGCGAGCGTTATTCGGAATTATTGGGCGTAAAGGGCTCGCAGGCTGCTTGAACAGTTAGACGTGAAATCCCCGGGCTCAACCTGGGAACTGCGTTTAATACTAGCAAGCTAGAGAGATAGAGAGGAAAGTGGAACTCCCAGTGTAGAGGTGAAATTCGTAGATATTGGGAAGAACACCAGTGGCGAAAGCGACTTTCTGGCTATTTTCTGACGCTGAGGAGCGAAAGCGTGGGGAGCAAAC
ASV048	Proteobacteria; Alphaproteobacteria; SAR11 clade; subclade V; subclade Vb	0.405012									TACGAAGGGGGCTAGCGTTGTTCGGAATCACTGGGCGTAAAGCGTATGTAGGCGGATCAAAAAGTTAGATGTGAAATCCCTGGGCTCAACCCAGGAACTGCATTTAAAACTAGTGATCTAGAAATTGGTAAGGGTTAGTAGAATTTCCAGTGTAGAGGTGAAATTCGTAGATATTGGAAAGAATACCAGAAGCGAAGGCGACTAACTAGGCCATTTTTGACGCTGAGATACGAAAGCGTGGGTAGCAAAC
ASV049	Proteobacteria; Gammaproteobacteria; SAR86 clade; undefined; undefined	0.400461									TACGGAAGGTCCAAGCGTTAATCGGAATTACTGGGCGTAAAGCGCGCGTAGGTGGTTTTTTAAGTTGGATGTGAAAGCCCTGGGCTCAACCTAGGAACTGCATCCAAAACTAGATGACTAGAGTACGAAAGAGGGAAGTAGAATTCACAGTGTAGCGGTGGAATGCGTAGATATTGTGAAGAATACCAATGGCGAAGGCAGCTTCCTGGTTCAGTACTGACACTAAGGTGCGAAAGCGTGGGTAGCGAAC
ASV050	Proteobacteria; Deltaproteobacteria; SAR324 clade(Marine group B); undefined; undefined	0.392877									TACGTAGGGTGCGAGCGTTGTTCGGAATTACTGGGCGTAAAGGGCGTGCAGGCGGATTGGCAAGCCGGAGGTGAAAGCCCGGGGCTCAACCCCGGAGGGTCTTTCGGAACTGCCAGTCTTGAGAGGGTCAGGGGCCAGCGGAATTCCTGGTGTAGAGGTGAAATTCGTAGAGATCAGGAGGAACACCGGCGGCGAAAGCGGCTGGCTGGGGCCACTCTGACGCTGAGGCGCGAAAGCGTGGGGAGCAAAC
ASV051	Proteobacteria; Alphaproteobacteria; SAR11 clade; subclade II; subclade IIa	0.39136									TACGAAGGGACCTAGCGTAGTTCGGAATTACTGGGCTTAAAGAGCTCGTAGGTGGTTAAAAAAGTTGATGGTGAAATCCCAAGGCTCAACCTTGGAACTGCCATCAAAACTTTTTAGCTAGAGTGTGATAGAGGAAAGTGGAATTTCTAGTGTAGAGGTGAAATTCGTAGATATTAGAAAGAACACCAAATGCGAAGGCAACTTTCTGGGTCACTACTGACACTGAGGAGCGAAAGCATGGGTAGCGAAG
ASV052	Proteobacteria; Gammaproteobacteria; SAR86 clade; undefined; undefined	0.389843									TACGGAGGGTCCAAGCGTTAATCGGAATTACTGGGCGTAAAGCGCGCGTAGGCGGTTTAGCAAGTTGTATGTGAAAGCCCTGGGCTCAACCTAGGAACTGCATCCAAAACTACTAAGCTAGAGTACGAGAGAGGAGAGTAGAATTTCTGGTGTAGCGGTGAAATGCGTAGATATCAGAAGGAATACCAATGGCGAAGGCAGCTCTCTGGCTCGTCACTGACGCTGAGGTGCGAAAGCGTGGGTAGCAAAC
ASV053	Proteobacteria; Gammaproteobacteria; SAR86 clade; uncultured gamma proteobacterium HF0070_25G02; undefined	0.374674									TACGGAGGGTCCAAGCGTTAATCGGAATTACTGGGCGTAAAGCGCGCGTAGATGGTTTATTCAGTTGGGTGTGAAATCCCTGGGCTCAACCTAGGAACTGCATTCAAAACTTATAAACTAGAGTACGAAAGAGGAGAGTAGAATTCATGGTGTAGCGGTGAAATGCGTAGAGATCATGAGGAATACCAGTGGCGAAGGCGACTCTCTGGTTCGAGACTGACATTGAGGTGCGAAAGCGTGGGTAGCAAAC
ASV054	Bacteroidetes; Bacteroidia; Flavobacteriales; Flavobacteriaceae; NS5 marine group	0.367089									TACGGAGGATCCAAGCGTTATCCGGAATCATTGGGTTTAAAGGGTCCGCAGGCGGTTTGTTAAGTCAGAGGTGAAAGCCTACCGCTCAACGGTAGAACGGCCTTTGATACTGACAGGCTTGAGTTATTGTGAAGTAGTTAGAATGTGTAGTGTAGCGGTGAAATGCATAGATATTACACAGAATACCGATTGCGAAGGCAGATTACTAACAATAAACTGACGCTGAGGGACGAAAGCGTGGGTAGCGAAC
ASV055	Proteobacteria; Gammaproteobacteria; KI89A clade; undefined; undefined	0.362539	1		1						TACGGAGGGTACGAACGTTAATCGGAATTACTGGGCGTAAAGCGCGCGTAGGCGGTTTGATAAGTGGGATGTGAAAGCCCCGGGCTCAACCTGGGAACTGCATTCCAAACTGTCAGACTAGAGTGTGGTAGAGGGAGGTAGAATTTCCTGTGTAGCGGTGAAATGCGTAGATATAGGAAGGAATACCGATGGCGAAGGCAGCCTCCTGGACCAACACTGACGCTGAGGTGCGAAAGCGTGGGGAGCAAAC
ASV056	Proteobacteria; Alphaproteobacteria; SAR11 clade; subclade I; subclade Ia	0.356471									TACGAAGGGACCTAGCGTAGTTCGGAATTACTGGGCTTAAAGAGTTCGTAGGTGGTTGAAAAAGTTGGTGGTGAAATCCCAGAGCTTAACTCTGGAACTGCCATCAAAACTTTTCAGCTAGAGTTTGATAGAGGAAAGCAGAATTTCTAGTGTAGAGGTGAAATTCGTAGATATTAGAAAGAATACCAATTGCGAAGGCAGCTTTCTGGATCAATACTGACACTGAGGAACGAAAGCATGGGTAGCGAAG
ASV057	Bacteroidetes; Bacteroidia; Flavobacteriales; Flavobacteriaceae; NS4 marine group	0.356471									TACGGAGGATTCGAGCGTTATCCGGAATCATTGGGTTTAAAGGGTCCGCAGGCGGTTTTTTAAGTCAGAGGTGAAATCCTGCAGCTCAACTGTAGAATTGCCTTTGATACTGAAAGACTTGAGTTATTGTGAAGTGGTTAGAATGTGTGGTGTAGCGGTGAAATGCATAGATATCACACAGAATACCGATTGCGAAGGCAGATCACTAACAATATACTGACGCTCAGGGACGAAAGCGTGGGTAGCGAAC
ASV058	Proteobacteria; Gammaproteobacteria; SAR86 clade; Rhodobacteraceae bacterium REDSEA-S29_B10; undefined	0.356471									TACGGATGGTGCAAGCGTTAATCGGAATTACTGGGCGTAAAGCGCGCGTAGGTGGCCTATCAAGTTAGATGTGAAATCCCGGGGCTTAACCTCGGAACTGCATCTAAAACTGATAAGCTAGAGTACTAGAGAGGAAAGTAGAATTCTTAGTGTAGCGGTGGAATGCGTAGATATTAAGAGGAATACCAATGGCGAAGGCAACTTTCTGGATAGATACTGACACTGAGGTGCGAAAGCGTGGGGAGCAAAC
ASV059	Bacteroidetes; Bacteroidia; Flavobacteriales; NS9 marine group; undefined	0.354954									TACGGAGGGTGCAAGCGTTATCCGGATTTATTGGGTTTAAAGGGTCCGTAGGCGGATCATTAAGTCAGTGGTGAAAGCCGGCAGCTCAACTGTCGAACTGCCATTGATACTGGTGATCTTGAATACTGTTGAAGTTGGCGGAATAGGTCATGTAGCGGTGAAATGCTTAGATATGACCTAGAACACCGATTGCGAAGGCAGCCAACTAAGCAGTTATTGACGCTGAGGGACGAAAGCGTGGGGAGCGAAC
ASV060	Proteobacteria; Alphaproteobacteria; SAR11 clade; subclade I; subclade Ib	0.353437		3	3	1			1	2	TACGAAGGGACCTAGCGTAGTTCGGAATTACTGGGCTTAAAGAGTTCGTAGGTGGTTAAAAAAGTTGGTTGTGAAATCCCGAAGCTTAACTTCGGAACTGCAATCAAAACTTTTTAGCTAGAGTATGATAGAGGAAAGCAGAATTTCTAGTGTAGAGGTGAAATTCGTAGATATTAGAAAGAATACCAATTGCGAAGGCAGCTTTCTGGATCATTACTGACGCTGAGGAACGAAAGCATGGGTAGCGAAG
ASV061	Cyanobacteria; Oxyphotobacteria; Synechococcales; Cyanobiaceae; Prochlorococcus MIT9315	0.353437									TACGGGAGTGGCAAGCGTTATCCGGAATTATTGGGCGTAAAGCGTCCGCAGGCGGCTTATCAAGTCTGCTGTTAAAGCGTGGAGCTTAACTCCATCATGGCAGTGGAAACTGATAGGCTTGAGTATGGTAGGGGCAGAGGGAATTCCCGGTGTAGCGGTGAAATGCGTAGATATCGGGAAGAACACCAGTGGCGAAGGCGCTCTGCTGGGCCATTACTGACGCTCATGGACGAAAGCCAGGGGAGCGAAA
ASV062	Bacteroidetes; Bacteroidia; Flavobacteriales; Flavobacteriaceae; NS2b marine group	0.342819									TACGGAGGATCCAAGCGTTATCCGGAATCATTGGGTTTAAAGGGTCCGTAGGTGGACAGATAAGTCAGAGGTGAAATCCTGCAGCTCAACTGTAGAACTGCCTTTGATACTGTTTGTCTTGAGTTATTGTGAAGTGGTTAGAATGTGTAGTGTAGCGGTGAAATGCATAGATATTACACAGAATACCGATTGCGAAGGCAGATCACTAACAATTAACTGACACTGATGGACGAAAGCGTGGGTAGCGAAC
ASV063	Proteobacteria; Alphaproteobacteria; Puniceispirillales; SAR116 clade; undefined	0.326133									TACGAAGGGGGCGAGCGTTGTTCGGAATTACTGGGCGTAAAGGGCGCGTAGGCGGTCTATCCAGTTGGGCGTGAAAGCCCTGGGCTCAACCCAGGAATTGCGTCCAATACTAATAGACTAGAGACCGAGAGAGGATAGTGGAATTTCCAGTGTAGAGGTGAAATTCGTAGATATTGGAAAGAACACCAGTGGCGAAAGCGACTATCTGGCTCGGTTCTGACGCTGAGGCGCGAAAGCGTGGGGAGCAAAC
ASV064	Proteobacteria; Alphaproteobacteria; SAR11 clade; subclade I; subclade Ia	0.326133	2		2						TACGAAGGGACCTAGCGTAGTTCGGAATTACTGGGCTTAAAGAGTTCGTAGGTTGTTGAAAAAGTTGGTGGTGAAATCCCAGAGCTTAACTCTGGAACTGCCATCAAAACTTTTCAGCTAGAGTATGATAGAGGAAAGCAGAATTTCTAGTGTAGAGGTGAAATTCGTAGATATTAGAAAGAATACCAATTGCGAAGGCAGCTTTCTGGATCATTACTGACACTGAGGAACGAAAGCATGGGTAGCGAAG
ASV065	Proteobacteria; Alphaproteobacteria; undefined; undefined; undefined	0.320066									TACGGAGGGGGCAAGCGTTGCTCGGAATTACTGGGCGTAAAGCGAGCGTAGGCGGTTAGTCAAGTTGGTGGTGAAAGCCCGGAGCTCAACTCCGGAACTGCCATCAAAACTGACTTACTTGAGATTGGTAGAGGAAAATGGAATTCCTAGTGTAGAGGTGAAATTCGTAGATATTGGGAAGAACATCGGTGGCGAAGGCGATTTTCTGGGCCATATCTGACGCTGAGGTTCGAAAGCGTGGGTAGCAAAC
ASV066	Proteobacteria; Gammaproteobacteria; Cellvibrionales; Halieaceae; OM60(NOR5) clade	0.320066	2		2			1		1	TACGGAGGGTGCGAGCGTTAATCGGAATTACTGGGCGTAAAGCGCGCGTAGGTGGTCTGTTAAGTCGGATGTGAAAGCCCCGGGCTCAACCTGGGAACTGCATCCGATACTGGCAGACTAGAGTGCGGGAGAGGGAGGTAGAATTCCACGTGTAGCGGTGAAATGCGTAGATATGTGGAGGAATACCAGTGGCGAAGGCGGCCTCCTGGCTCGACACTGACACTGAGGTGCGAAAGCGTGGGGAGCAAAC
ASV067	Proteobacteria; Alphaproteobacteria; Rickettsiales; S25-593; undefined	0.318549									TACGGAGGGAGCTAGCGTTGTTCGGAATTACTGGGCGTAAAGAGCGTGTAGGCTGTTAGGTAAGTCAGAGGTGAAATCCCTAAGCTCAACTTAGGAACTGCCTTTGATACTATCTTACTAGAGATCGAGAGAAGTTGGCGGAATTCCAAGTGTAGAGGTGAAATTCGTAGATATTTGGAAGAACACCAGTGGCGAAAGCGGCCAACTGGCTCGTTTCTGACGCTAAGACGCGAAAGCGTGGGTAGCAAAC
ASV068	Cyanobacteria; Oxyphotobacteria; Synechococcales; Cyanobiaceae; Prochlorococcus MIT9316	0.315515									TACGGGAGTGGCAAGCGTTATCCGGAATTATTGGGCGTAAAGCGTCCGCAGGCGGCTTTTCAAGTCTGCTGTTAAAGAGTGGAGCTTAACTCCATCATGGCAGTGGAAACTGAAAGGCTTGAGTATGGTAGGGGCAGAGGGAATTCCCGGTGTAGCGGTGAAATGCGTAGATATCGGGAAGAACACCAGTGGCGAAGGCGCTCTGCTGGGCCATTACTGACGCTCATGGACGAAAGCCAGGGGAGCGAAA
ASV069	Proteobacteria; Gammaproteobacteria; SAR86 clade; undefined; undefined	0.315515									TACGGAGGGTCCAAGCGTTAATCGGAATTACTGGGCGTAAAGCGCGCGTAGGCGGTTTGACAAGTTGGGTGTGAAATCCCCGGGCTTAACCTGGGAACTGCATTCAAAACTTTTAAACTGGAGTACGGGAGAGGAGAGTAGAATTCATGGTGTAGCGGTGAAATGCGTAGATATCATGAGGAATACCAATGGCGAAGGCAACTCTCTGGACCGTAACTGACGCTGAGGTGCGAAAGCGTGGGTAGCAAAC
ASV070	Bacteroidetes; Bacteroidia; Flavobacteriales; Flavobacteriaceae; NS2b marine group	0.30338									TACGGAGGATCCAAGCGTTATCCGGAATCATTGGGTTTAAAGGGTCCGTAGGTGGACAGATAAGTCAGAGGTGAAATCCTGCAGCTCAACTGTAGAACTGCCTTTGATACTGTTTGTCTTGAGTTATTATGAAGTGGTTAGAATGTGTAGTGTAGCGGTGAAATGCATAGATATTACACAGAATACCGATTGCGAAGGCAGATCACTAATAATCAACTGACACTGATGGACGAAAGCGTGGGTAGCGAAC
ASV071	Proteobacteria; Alphaproteobacteria; Rhodobacterales; Rhodobacteraceae; undefined	0.301863	3		3			1		1	TACGGAGGGGGTTAGCGTTGTTCGGAATTACTGGGCGTAAAGCGCGCGTAGGCGGATTAGAAAGTTGGGGGTGAAATCCCGGGGCTCAACCTCGGAACTGCCTCCAAAACTACTAGTCTAGAGTTCGAGAGAGGTGAGTGGAATTCCGAGTGTAGAGGTGAAATTCGTAGATATTCGGAGGAACACCAGTGGCGAAGGCGGCTCACTGGCTCGATACTGACGCTGAGGTGCGAAAGTGTGGGGAGCAAAC
ASV072	Cyanobacteria; Oxyphotobacteria; Synechococcales; Cyanobiaceae; Prochlorococcus MIT9317	0.298829									TACGGGAGTGGCAAGCGTTATCCGGAATTATTGGGCGTAAAGCGTCCGCAGGCGGCTTTTCAAGTCTGCTGTTAAAGCGTGGAGCTTAACTCCATTATGGCAGTGGAAACTGAAAGGCTTGAGTATGGTAGGGGCAGAGGGAATTCCCGGTGTAGCGGTGAAATGCGTAGATATCGGGAAGAACACCAGTGGCGAAGGCGCTCTGCTGGGCCATTACTGACGCTCATGGACGAAAGCCAGGGGAGCGAAA
ASV073	Proteobacteria; Alphaproteobacteria; SAR11 clade; subclade I; subclade Ia	0.297312									TACGAAGGGACCTAGCGTAGTTCGGAATTACTGGGCTTAAAGAGTTCGTAGGTTGTTGAAAAAGTTGGTGGTGAAATCCCAGAGCTTAACTCTGGAACTGCCATCAAAACTTTTCAGCTAGAGTTTGATAGAGGAAAGCAGAATTTCTAGTGTAGAGGTGAAATTCGTAGATATTAGAAAGAATACCAATTGCGAAGGCAGCTTTCTGGATCATTACTGACACTGAGGAACGAAAGCATGGGTAGCGAAG
ASV074	Bacteroidetes; Bacteroidia; Flavobacteriales; NS9 marine group; undefined	0.294278									TACGGAGGGTGCAAGCGTTATCCGGATTTATTGGGTTTAAAGGGTCCGTAGGCGGATGATTAAGTCAGTGGTGAAAGCCCACAGCTCAACTGTGGAACTGCCATTGATACTGATCATCTTGAGTACATTTGAAGTTGGCGGAATAGGTCATGTAGCGGTGAAATGCTTAGATATGACCTAGAACACCGATTGCGAAGGCAGCCAACTAAGCTGTAACTGACGCTGAGGGACGAAAGCGTGGGGAGCGAAC
ASV075	Bacteroidetes; Bacteroidia; Flavobacteriales; Flavobacteriaceae; NS2b marine group	0.292761									TACGGAGGATCCAAGCGTTATCCGGAATCATTGGGTTTAAAGGGTCCGTAGGTGGACAAATAAGTCAGAGGTGAAATCCTGCAGCTTAACTGTAGAACTGCCTTTGATACTGTTTGTCTTGAGTTATTATGAAGTGGTTAGAATGTGTAGTGTAGCGGTGAAATGCATAGATATTACACAGAATACCGATTGCGAAGGCAGATCACTAATAATTAACTGACACTGAGGGACGAAAGCGTGGGTAGCGAAC
ASV076	Euryarchaeota; Thermoplasmata; Marine Group II; undefined; undefined	0.285177									TACCGGCAGCTCAAGTGGTCGTCGCTTTTATTGGGCCTAAAACGTCCGTAGCCTGTTTGGTAAATCTGTGGGTAAATCAACCAGCTTAACTGGTTGAATTCTGCAGAGACTGCCAGACTAGGGACCGGGAGAGGTGTGGGGTACTCTAGGGGTAGGGGTAAAATCCTGTCATCCTTAGAGGACCACCAGTTGCGAAGGCGCCACACTGGAACGGATTCGACGGTCAGGGACGAAGCCTAGGGGCACGAAC
ASV077	Proteobacteria; Alphaproteobacteria; SAR11 clade; subclade II; subclade IIa	0.28366									TACGAAGGGACCTAGCGTAGTTCGGAATTACTGGGCTTAAAGAGCTCGTAGGTGGTTAAAAAAGTTGGTGGTGAAATCCCAAGGCTTAACCTTGGAACTGCCATCAAAACTTTTTAGCTTGAGTGTGATAGAGGAAAGTGGAATTTCTAGTGTAGAGGTGAAATTCGTAGATATTAGAAAGAACACCAAATGCGAAGGCAACTTTCTGGATCACTACTGACACTGAGGAGCGAAAGCATGGGTAGCGAAG
ASV078	Bacteroidetes; Bacteroidia; Flavobacteriales; NS9 marine group; undefined	0.273042									TACGGAGGGTGCAAGCGTTATCCGGATTTATTAGGTTTAAAGGGTCCGCAGGCGGAATATTAAGTCAGTGGTGAAAGCCTACAGCTCAACTGTAGAACTGCCATTGATACTGATATTCTTGAGTGTGGTTGAAGTGAGCGGAATATGTCATGTAGCGGTGAAATGCATAGATATGACATGGAACACCAATTGCGAAGGCAGCTCACTAAGCCATTACTGACGCTCATGGACGAAAGCGTGGGGAGCGAAC
ASV079	Bacteroidetes; Bacteroidia; Flavobacteriales; Flavobacteriaceae; NS5 marine group	0.271525									TACGGAGGATCCAAGCGTTATCCGGAATTATTGGGTTTAAAGGGTCCGTAGGCGGTTTTTTAAGTCAGAGGTGAAATCCTGCAGCTCAACTGTAGCATTGCCTTTGATACTGAAAGACTTGAGTTATTGTGAAGTAGTTAGAATGTGTAGTGTAGCGGTGAAATGCATAGATATTACACAGAATACCGATTGCGAAAGCAGATTACTAACAATATACTGACGCTCATGGACGAAAGCGTGGGTAGCGAAC
ASV080	Marinimicrobia (SAR406 clade); undefined; undefined; undefined; undefined	0.271525									TACGAGGGGTGCTAGCGTTGTCCGGAATCATTGGGCGTAAAGGGTCCGTAGGCGGTTTAACAAGTCAATTGTTAAAGACATCGGCTTAACCGATGGAATGCAGTTGAAACTGTTAGAATAGAGTTTAGGAGAGGAAAGTGGAATTTCTGGTGTAGCGGTGACATGCGTAGATATCAGAAGGAACACCAATGGCGAAGGCAACTTTCTGGCCTAAAACTGACGCTGAGGGACGAAAGCGTGGGGAGCGAAC
ASV081	Proteobacteria; Gammaproteobacteria; SAR86 clade; undefined; undefined	0.270008									TACGGAGGGTCCAAGCGTTAATCGGAATTACTGGGCGTAAAGCGCGCGTAGGCGGTATGCTAAGTTGGGTGTGAAATCCCCGGGCTTAACCTGGGAACTGCATTCAAAACTTGCATACTGGAGTACGGAAGAGGCGAGTAGAATTCATGGTGTAGCGGTGAAATGCGTAGATATCATGAGGAATACCAATGGCGAAGGCAACTCGCTGGTCCGTAACTGACGCTGAGGTGCGAAAGCGTGGGTAGCAAAC
ASV082	Marinimicrobia (SAR406 clade); undefined; undefined; undefined; undefined	0.260906									TACGAGGGGTGCGAGCGTTGTCCGGAATCACTGGGCGTAAAGGGTCCGTAGGCGTTTCAACAAGTCATTTGTTAAAGACATCGGCTTAACCGGTGGAGTGCATTTGAAACTTTTGAAATAGAGTATAGGAGAGGAAAGTGGAATTCCTGGTGTAGCGGTGACATGCGTAGATATCAGGAGGAACACCAATGGCGAAGGCAACTTTCTGGCCTATTACTGACGCTGAGGGACGAAAGCGTGGGGAGCGAAC
ASV083	Proteobacteria; Alphaproteobacteria; Puniceispirillales; SAR116 clade; undefined	0.247254									TACGAAGGGGGCGAGCGTTGTTCGGAATTACTGGGCGTAAAGGGCGCGTAGGCGGCTCTTTAAGTTAGGCGTGAAATCCCCGGGCTCAACCTGGGAACTGCGCTTAAGACTGGAGAGCTAGAAAACGGAAGAGGGTAGTGGAATTCCCAGTGTAGAGGTGAAATTCGTAGATATTGGGAAGAACACCAGTGGCGAAAGCGGCTACCTGGTCCGGATTTGACGCTGAGGCGCGAAAGCGTGGGGAGCAAAC
ASV084	Proteobacteria; Alphaproteobacteria; SAR11 clade; subclade III; subclade IIIa	0.241187									TACGAAGGGACCTAGCGTAATTCGGAATTACTGGGCGTAAAGCGCGCGTAGGCGGTTAAGTAAGTTAATTGTGAAAGCCCGAAGCTCAACTTCGGAATTGCAATTAAAACTACTTAGCTAGAGTTTATCAGAGGAAAGCGGAATACATAGTGTAGAGGTGAAATTCGTAGATATTATGTAGAACACCAGTTGCGAAGGCGGCTTTCTGGGATAACACTGACGCTGAGGTGCGAAAGTATGGGTAGCGAAG
ASV085	Proteobacteria; Alphaproteobacteria; SAR11 clade; subclade II; subclade IIa	0.235119									TACGAAGGGACCTAGCGTAGTTCGGAATTACTGGGCTTAAAGAGCTCGTAGGTGGTTAAAAAAGTTGATGGTGAAATCCCAAGGCTCAACCTTGGAACTGCCATCAAAACTTTTTAGCTAGAGTGTGATAGAGGTAAGTGGAATTTCTAGTGTAGAGGTGAAATTCGTAGATATTAGAAAGAACACCAAAAGCGAAGGCAACTTACTGGGTCACTACTGACACTGAGGAGCGAAAGCATGGGTAGCGAAG
ASV086	Cyanobacteria; Oxyphotobacteria; Synechococcales; Cyanobiaceae; Prochlorococcus MIT9318	0.230569									TACGGGAGTGGCAAGCGTTATCCGGAATTATTGGGCGTAAAGCGTCCGCAGGCGGCTTTTCAAGTCTGCTGTTAAAGCGTGGAGCTTAACTCCATCATGGCAGTGGAAACTGAGAGGCTTGAGTATGGTAGGGGCAGAGGGAATTCCCGGTGTAGCGGTGAAATGCGTAGATATCGGGAAGAACACCAGTGGCGAAGGCGCTCTGCTGGGCCATTACTGACGCTCATGGACGAAAGCCAGGGGAGCGAAA
ASV087	Proteobacteria; Alphaproteobacteria; SAR11 clade; subclade II; subclade IIa	0.229052									TACGAAGGGACCTAGCGTAGTTCGGAATTACTGGGCTTAAAGAGCTCGTAGGTGGTTAAAAAAGTTGGTGGTGAAATCCCAAGGCTTAACCTTGGAACTGCCATCAAAACTTTTTAGCTAGAGTGTGATAGAGGAAAGTGGAATTTCTAGTGTAGAGGTGAAATTCGTAGATATTAGAAAGAACACCAAATGCGAAGGCAACTTTCTGGATCATTACTGACACTGAGGAGCGAAAGCATGGGTAGCGAAG
ASV088	Proteobacteria; Alphaproteobacteria; SAR11 clade; subclade II; subclade IIa	0.227535									TACGAAGGGACCTAGCGTAGTTCGGAATTACTGGGCTTAAAGAGCTCGTAGGTGGTTAAAAAAGTTGATGGTGAAATCCCAAGGCTCAACCTTGGAACTGCCATCAAAACTTTTTAGCTAGAGTGTGATAGAGGAAAGTGGAATTTCTAGTGTAGAGGTGAAATTCGTAGATATTAGAAAGAACACCAAAAGCGAAGGCAACTTTCTGGATCACTACTGACACTGAGGAGCGAAAGCATGGGTAGCGAAG
ASV089	Proteobacteria; Alphaproteobacteria; Puniceispirillales; SAR116 clade; undefined	0.226018									TACGAAGGGGGCGAGCGTTATTCGGAATTACTGGGCGTAAAGGGAGCGCAGGCGGTTCATTTAGTCAGACGTGAAAGCCCCGGGCTCAACCCGGGAGGTGCGTTTGATACTGGTGAGCTAGAAATCAGAAGAGGATAGTGGAATTCCCAGTGTAGAGGTGAAATTCGTAGATATTGGGAAGAACACCAGTGGCGAAAGCGGCTATCTGGTCTGTATTTGACGCTGAGGCTCGAAAGCGTGGGGAGCAAAC
ASV090	Proteobacteria; Alphaproteobacteria; Puniceispirillales; SAR116 clade; undefined	0.2154									TACGAAGGGGGCGAGCGTTGTTCGGAATTACTGGGCGTAAAGGGAGCGCAGGCGGTTCATTTAGTTAGGCGTGAAAGCCCCGGGCTCAACCTGGGAACTGCGCTTAATACTGATGAGCTAGAAAACAGAAGAGGATAGTGGAATTCCCAGTGTAGAGGTGAAATTCGTAGATATTGGGAAGAACACCGGTGGCGAAAGCGGCTATCTGGTCTGATTTTGACGCTGAGGCTCGAAAGCGTGGGGAGCAAAC
ASV091	Bacteroidetes; Bacteroidia; Flavobacteriales; Cryomorphaceae; undefined	0.2154									TACGGAGGATCCAAGCGTTATCCGGATTCATTGGGTTTAAAGGGTCCGTAGGCGGATTTTTAAGTCAGTGGTGAAAGCCGACAGCTCAACTGTCGAACTGCCATTGATACTGGAAATCTTGAGTACAAATGAAGTAGGCGGAATGAGTCATGTAGCGGTGAAATGCATAGATATGACTCAGAACACCGATTGCGAAGGCAGCTTACTAACATGTAACTGACGCTGAGGGACGAAAGCGTGGGGAGCGAAC
ASV092	Cyanobacteria; Oxyphotobacteria; Synechococcales; Cyanobiaceae; Prochlorococcus MIT9319	0.213883									TACGGGAGTGGCAAGCGTTATCCGGAATTATTGGGCGTAAAGCGTCCGCAGGCGGCCTTTCAAGTCTGCTGTTAAAGCGTGGAGCTTAACTCCATTATGGCAGTGGAAACTGATAGGCTTGAGTATGGTAGGGGCAGAGGGAATTCCCGGTGTAGCGGTGAAATGCGTAGATATCGGGAAGAACACCAGTGGCGAAGGCGCTCTGCTGGGCCATTACTGACGCTCATGGACGAAAGCCAGGGGAGCGAAA
ASV093	Bacteroidetes; Bacteroidia; Flavobacteriales; Flavobacteriaceae; Formosa	0.210849									TACGGAGGATCCAAGCGTTATCCGGAATCATTGGGTTTAAAGGGTCCGTAGGTGGATAATTAAGTCAGAGGTGAAATCTTGCAGCTCAACTGTAAAATTGCCTTTGATACTGGTTATCTTGAGTTATTATGAAGTAGTTAGAATATGTAGTGTAGCGGTGAAATGCATAGATATTACATAGAATACCAATTGCGAAGGCAGATTACTAATAATATACTGACACTGATGGACGAAAGCGTGGGTAGCGAAC
ASV094	Proteobacteria; Alphaproteobacteria; undefined; undefined; undefined	0.210849									TACGGAGGGGGCAAGCGTTGCTCGGAATTACTGGGCGTAAAGCGAGCGTAGGCGGTTAATCAAGTTGGTGGTGAAAGCCCGGAGCTCAACTCCGGAACTGCCATCAAAACTGATTTACTTGAGATTGGTAGAGGAAAATGGAATTCCTAGTGTAGAGGTGAAATTCGTAGATATTGGGAAGAACATCGGTGGCGAAGGCGATTTTCTGGGCCATATCTGACGCTGAGGTTCGAAAGCGTGGGTAGCAAAC
ASV095	Proteobacteria; Deltaproteobacteria; PB19; undefined; undefined	0.210849									TACGGAGGGTGCAAGCGTTGTTCGGAATTATTGGGCGTAAAGGGCGCGTAGGCGGGTTCTTAAGTCTGATGTGAAATCCCTCGGCTCAACCGAGGACGTGCATTGGATACTGGGAACCTTGAGTCCTGGAGAGGAAAGCGGAATTCCAAGTGTAGAGGTGAAATTCGTAGATATTTGGAGGAACACCAGTGGCGAAGGCGGCTTTCTGGACAGTGACTGACGCTGAGGCGCGAAAGCGTGGGTAGCAAAC
ASV096	Euryarchaeota; Thermoplasmata; Marine Group II; undefined; undefined	0.209332									CACCGGCACCCCGAGTGGTAGCCACTATTATTGGGCCTAAAGCGTTCGTAGCCGGTTTAGTAAATTCTTGGGTAAATCGTACAGCTTAACTGTGCGGATTCCGGGGACACTACTAGACTTGAGACCGGGAGAGATTAGAGGTACTTGCAGGGGAGCGGTGAAATGTTGTAATCCTGCAGGGACCACCAGTGGCGAAGGCGTCTAATCATAACGGCTCTGACGGTGAGGAACGAAACCCTGGGGCGCAAAC
ASV097	Bacteroidetes; Bacteroidia; Flavobacteriales; Flavobacteriaceae; NS5 marine group	0.209332									TACGGAGGATCCAAGCGTTATCCGGAATTATTGGGTTTAAAGGGTCCGTAGGTGGTTTGCTAAGTCAGAGGTGAAATCCTGCCGCTTAACGGTAGCACTGCCTTTGATACTGGCAAACTTGAGTCATTGTGAAGTAGTTAGAATGTGTAGTGTAGCGGTGAAATGCATAGATATTACACAGAATACCGATTGCGAAGGCAGATTACTAACAATGTACTGACACTGAGGGACGAAAGCGTGGGTAGCGAAC
ASV098	Proteobacteria; Gammaproteobacteria; SAR86 clade; undefined; undefined	0.207815									TACGGAAGGTCCAAGCGTTAATCGGAATTACTGGGCGTAAAGCGCGCGTAGGTGGTTTATCAAGTTGGTTGTGAAAGCCCCGGGCTTAACCTGGGAACTGCAGCCAAAACTGATTCACTAGAGTACGAAAGAGGAAAGTAGAATTCACAGTGTAGCGGTGGAATGCGTAGATATTGTGAAGAATACCAATTGCGAAGGCAGCTTTCTGGTTCTGTACTGACACTAAGGTGCGAAAGCGTGGGGAGCGAAC
ASV099	Euryarchaeota; Thermoplasmata; Marine Group II; undefined; undefined	0.207815									TACCGGCAGCTCAAGTGGTCGTCGCTTTTATTGGGCCTAAAACGTCCGTAGCCTGTTTAGTAAATTCGTGGGTAAATCAACCAGCTTAACTGGTTGAATTCTGCAAAGACTGCTAGACTAGGGACCGGGAGAGGTGTGAGGTACTCTGGGGGTAGAGGTAAAATTCTGTCATCCTTGGAGGACCACCAGTTGCGAAGGCGTCACACTAGAACGGATCCGACGGTCAGGGACGAAGCCTAGGGGCACGAAC
ASV100	Bacteroidetes; Bacteroidia; Flavobacteriales; Flavobacteriaceae; NS4 marine group	0.204781									TACGGAGGATCCAAGCGTTATCCGGAATTATTGGGTTTAAAGGGTCCGCAGGCGGTCTATTAAGTCAGAGGTGAAATCTTGCAGCTCAACTGTAAAATTGCCTTTGATACTGGTAGACTTGAGTCATTGTGAAGTGGTTAGAATGTGTAGTGTAGCGGTGAAATGCATAGATATTACACAGAATACCAATTGCGAAGGCAGATCACTAACAATGTACTGACGCTCATGGACGAAAGCGTGGGGAGCGAAC
ASV101	Proteobacteria; Alphaproteobacteria; Puniceispirillales; SAR116 clade; Candidatus Puniceispirillum	0.200231									TACGAAGGGGGCGAGCGTTGTTCGGAATTACTGGGCGTAAAGGGCGCGTAGGCGGTCTTTTAAGTTAGGCGTGAAATCCCCGGGCTCAACCTGGGAACTGCGCTTAAAACTGGAAGACTAGAAAACGGAAGAGGGTAGTGGAATTCCCAGTGTAGAGGTGAAATTCGTAGATATTGGGAAGAACACCAGTGGCGAAAGCGGCTACCTGGTCCGATTTTGACGCTGAGGCGCGAAAGCGTGGGGAGCAAAC
ASV102	Actinobacteria; Acidimicrobiia; Actinomarinales; Actinomarinaceae; Candidatus Actinomarina	0.200231									TACGTAGGGGGCGAGCGTTGTCCGGATTTATTGGGCGTAAAGAGCTCGTAGGCGGTTCAACAAGTCGGTCGTGAAAGTTCAGGGCTCAACCCTGAAATGTCGATCGATACTGTTGTGACTAGGATACGGTAGAGGTGAGTGGAATTCCGAGTGTAGCGGTGAAATGCGTAGATATTCGGAGGAACACCAATAGCGAAGGCAGCTCACTGGGCCGCTATCGACGCTGAGGAGCGAAAGCTAGGGGAGCAAA
ASV103	Bacteroidetes; Bacteroidia; Flavobacteriales; NS7 marine group; undefined	0.200231									TACGGAGGGTGCAAGCGTTATCCGGAATTATTGGGTTTAAAGGGTGCGTAGGCGGAAATTTAAGTCAGTGGTGAAAGCCTGCAGCTTAACTGTAGAATTGCCATTGAAACTGAATTTCTTGAATCTAATTGAAGTAGGCGGAATATGACATGTAGCGGTGAAATGCTTAGATATGTCATAGAACACCAATAGCGAAGGCAGCTTACTAAGTTAGTATTGACGCTAATGCACGAAAGCGTGGGGAGCGAAC
ASV104	Proteobacteria; Gammaproteobacteria; Oceanospirillales; Pseudohongiellaceae; Pseudohongiella	0.197197									TACGGAGGGTGCAAGCGTTAATCGGAATTACTGGGCGTAAAGCGCGCGTAGGCGGTTTGTTAAGTGAGATGTGAAAGCCCAGGGCTCAACCTTGGAACTGCATCTCATACTGGCAGGCTAGAGTACGGTAGAGGGGGGTAGAATTCCACGTGTAGCGGTGAAATGCGTAGAGATGTGGAGGAATACCAGTGGCGAAGGCGGCCCCCTGGATCGATACTGACGCTGAGGTGCGAAAGCGTGGGGAGCAAAC
ASV105	Proteobacteria; Alphaproteobacteria; undefined; undefined; undefined	0.194163									TACGGAGGGGGCAAGCGTTGCTCGGAATTACTGGGCGTAAAGCGAGCGTAGGCGGTTAATCAAGTTGGTGGTGAAAGCCCAGAGCTTAACTCTGGAACTGCCATCAAAACTGATTGACTAGAGATTGGTAGAGGAAAATGGAATTCCTAGTGTAGAGGTGAAATTCGTAGATATTGGGAAGAACACCAGTGGCGAAGGCGATTTTCTGGGCCAATTCTGACGCTGAGGTTCGAAAGCGTGGGTAGCAAAC
ASV106	Proteobacteria; Gammaproteobacteria; SAR86 clade; undefined; undefined	0.192646									TACGGAAGGTGCAAGCGTTAATCGGAATTACTGGGCGTAAAGCGCGCGTAGGTGGTTTGTTAAGTTGGATGTGAAAGCCCTGGGCTCAACCTAGGAACTGCATCCAAAACTAATTCACTAGAGTACGATAGAGGGAGGTAGAATTCATAGTGTAGCGGTGGAATGCGTAGATATTATGAAGAATACCGGTGGCGAAGGCGGCCTCCTGGATCTGTACTGACACTGAGGTGCGAAAGCGTGGGTAGCGAAC
ASV107	Proteobacteria; Alphaproteobacteria; Rickettsiales; S25-593; undefined	0.192646									TACGGAGGGAGCTAGCGTTGTTCGGAATTACTGGGCGTAAAGGGCGTGTAGGCTGTTTGATTAGTCAGAGGTGAAATCCCTAAGCTCAACTTAGGAACTGCCTTTGATACTATCATACTAGAGATCGAGAGAAGTTAGCGGAATTCCAAGTGTAGAGGTGAAATTCGTAGATATTTGGAAGAACACCTGTGGCGAAAGCGGCTAACTGGCTCGTTTCTGACGCTGAGACGCGAAAGCGTGGGTAGCAAAC
ASV108	Cyanobacteria; Oxyphotobacteria; Synechococcales; Cyanobiaceae; Prochlorococcus MIT9320	0.189612									TACGGGAGTGGCAAGCGTTATCCGGAATTATTGGGCGTAAAGCGTCCGCAGGCGGCTTATCAAGTCTGCTGTTAAAACGTGGAGCTTAACTCCATCATGGCAGTGGAAACTGATAGGCTTGAGTATGGTAGGGGCAGAGGGAATTCCCGGTGTAGCGGTGAAATGCGTAGATATCGGGAAGAACACCAGTGGCGAAGGCGCTCTGCTGGGCCATTACTGACGCTCATGGACGAAAGCCAGGGGAGCGAAA
ASV109	Bacteroidetes; Bacteroidia; Flavobacteriales; NS9 marine group; undefined	0.186578									TACGGAGGGTGCAAGCGTTATCCGGATTTATTGGGTTTAAAGGGTCCGTAGGCGGATCATTAAGTCAGTGGTGAAAGCCGGCAGCTCAACTGTCGAACTGCCATTGATACTGATGATCTTGAATACGGTTGAAGTTGGCGGAATAGGTCATGTAGCGGTGAAATGCTTAGATATGACCTAGAACACCGATTGCGAAGGCAGCCAACTAAGCCGTTATTGACGCTGAGGGACGAAAGCGTGGGGAGCGAAC
ASV110	Proteobacteria; Alphaproteobacteria; SAR11 clade; subclade I; subclade Ib	0.186578									TACGAAGGGACCTAGCGTAGTTCGGAATTACTGGGCTTAAAGAGTTCGTAGGTGGTTAAAAAAGTTGGTAGTGAAATCCCAGAGCTTAACTCTGGAACTGCTATCAAAACTTTTTAGCTAGAGTATGATAGAGGAAAGCAGAATTTCTAGTGTAGAGGTGAAATTCGTAGATATTAGAAAGAATACCAATTGCGAAGGCAGCTTTCTGGATCATTACTGACACTGAGGAACGAAAGCATGGGTAGCGAAG
ASV111	Proteobacteria; Gammaproteobacteria; SAR86 clade; undefined; undefined	0.185062									TACGGATGGTGCAAGCGTTAATCGGAATTACTGGGCGTAAAGCGCGCGTAGGTGGCATATTAAGTTAGATGTGAAATCCCGAGGCTTAACCTCGGAACTGCATCTAAAACTAATAAGCTAGAGTACTAGAGAGGAAAGTAGAATTCTTAGTGTAGCGGTGGAATGCGTAGATATTAAGAGGAATACCAATGGCGAAGGCAACTTTCTGGATAGATACTGACACTGAGGTGCGAAAGCGTGGGGAGCAAAC
ASV112	Bacteroidetes; Bacteroidia; Flavobacteriales; Flavobacteriaceae; NS5 marine group	0.180511									TACGGAGGATCCAAGCGTTATCCGGAATCATTGGGTTTAAAGGGTCCGTAGGTGGTTAATTAAGTCAGAGGTGAAAGCCAGCAGCTCAACTGTTGAACTGCCTTTGATACTGATTAACTTGAGTTATTGTGAAGTAGTTAGAATATGTAGTGTAGCGGTGAAATGCATAGATATTACATAGAATACCGATTGCGAAGGCAGATTACTAACAATACACTGACACTGAGGGACGAAAGCGTGGGTAGCGAAC
ASV113	Proteobacteria; Alphaproteobacteria; Rhodobacterales; Rhodobacteraceae; Ascidiaceihabitans	0.180511									TACGGAGGGGGTTAGCGTTGTTCGGAATTACTGGGCGTAAAGCGCGCGTAGGCGGATTGGAAAGTTAGAGGTGAAATCCCGGGGCTCAACCCCGGAACTGCCTTTAAAACTCCCAGTCTTGAGTTCGAGAGAGGTGAGTGGAATTCCAAGTGTAGAGGTGAAATTCGTAGATATTTGGAGGAACACCAGTGGCGAAGGCGGCTCACTGGCTCGATACTGACGCTGAGGTGCGAAAGTGTGGGGAGCAAAC
ASV114	Marinimicrobia (SAR406 clade); undefined; undefined; undefined; undefined	0.178994									TACGAGGGGTGCGAGCGTTGTCCGGAATCACTGGGCGTAAAGGGTCCGTAGGCGTTTCAACAAGTCATTTGTTAAAGACATCGGCTTAACCGATGAAGTGCATTTGAAACTTTTGAAATAGAGTATAGAAGAGGAAAGTGGAATTCCTGGTGTAGCGGTGACATGCGTAGATATCAGGAGGAACACCAATGGCGAAGGCAACTTTCTGGTCTATTACTGACGCTGAGGGACGAAAGCGTGGGGAGCGAAC
ASV115	Euryarchaeota; Thermoplasmata; Marine Group II; undefined; undefined	0.177477									TACCGGCAGCTCAAGTGGTCGTCGCTTTTATTGGGCCTAAAACGTCCGTAGCCTGTTTGGTAAATCTGTGGGTAAATCAATCCGCTCAACGGATTGAATTCTGCAGAGACTGCCAGACTAGGGACCGGGAGAGGTGTGGGGTACTCGAGGGGTAGGGGTAAAATCCTGTCATCCTTCGAGGACCACCAGTTGCGAAGGCGCCACACTGGAACGGATCCGACGGTCAGGGACGAAGCCTAGGGGCACGAAC
ASV116	Proteobacteria; Alphaproteobacteria; SAR11 clade; subclade II; subclade IIa	0.174443									TACGAAGGGACCTAGCGTAGTTCGGAATTACTGGGCTTAAAGAGCTCGTAGGTGGTTAAAAAAGTTGATGGTGAAATCCCAAGGCTTAACCTTGGAACTGCCATCAAAACTTTTTAGCTAGAGTGTGATAGAGGTAAGTGGAATTTCTAGTGTAGAGGTGAAATTCGTAGATATTAGAAAGAACATCAAATGCGAAGGCAACTTACTGGGTCACTACTGACACTGAGGAGCGAAAGCATGGGTAGCGAAG
ASV117	Marinimicrobia (SAR406 clade); Marinimicrobia bacterium JGI 0000113-D11; undefined; undefined; undefined	0.174443									TACGAGGGGTGCTAGCGTTGTCCGGAATAACTGGGCGTAAAGGGTCCGTAGGCGTTTTGCTAAGTTGATCGTTAAATCCATCGGCTTAACCGATGACATGCGATCAAAACTGGCAGAATAGAATATGTGAGGGGAATGTGGAATTCCTGGTGTAGCGGTGACATGCGTAGATATCAGGAGGAACACCGATGGCGAAGGCAGCATTCTGGCACAATATTGACGCTGAGGGACGAAAGCGTGGGGAGCGAAC
ASV118	Proteobacteria; Alphaproteobacteria; SAR11 clade; subclade I; subclade Ib	0.172926									TACGAAGGGACCTAGCGTAGTTCGGAATTACTGGGCTTAAAGAGTTCGTAGGTGGTTAAAAAAGTTGGTGGTGAAATCCCAGAGCTTAACTCTGGAACTGCCATCAAAACTTTTTAGCTAGAGTTTGATAGAGGAAAGCAGAATTTCTAGTGTAGAGGTGAAATTCGTAGATATTAGAAAGAATACCGATTGCGAAGGCAGCTTTCTGGATCAATACTGACACTGAGGAACGAAAGCATGGGTAGCGAAG
ASV119	Proteobacteria; Alphaproteobacteria; Rhodobacterales; Rhodobacteraceae; undefined	0.17141									TACGGAGGGGGTTAGCGTTGTTCGGAATTACTGGGCGTAAAGCGCACGTAGGCGGATTAATAAGTCAGGGGTGAAATCCCGAGGCTCAACCTCGGAACTGCCTTTGATACTGTTAGTCTTGAGTTCGAGAGAGGTGAGTGGAATTCCGAGTGTAGAGGTGAAATTCGTAGATATTCGGAGGAACACCAGTGGCGAAGGCGGCTCACTGGCTCGATACTGACGCTGAGGTGCGAAAGCGTGGGGAGCAAAC
ASV120	Proteobacteria; Gammaproteobacteria; SAR86 clade; undefined; undefined	0.17141									TACGGAAGGTCCAAGCGTTAATCGGAATTACTGGGCGTAAAGCGCGCGTAGGTGGTTTATTAAGTTGGATGTGAAATCCCCGGGCTCAACCTGGGAACTGCATCCAAAACTGATTCACTAGAGTACGATAGAGGGAGGTAGAATTCACAGTGTAGCGGTGGAATGCGTAGATATTGTGAAGAATACCAATGGCGAAGGCAGCCTCCTGGATCTGTACTGACACTAAGGTGCGAAAGCGTGGGTAGCGAAC
ASV121	Bacteroidetes; Bacteroidia; Flavobacteriales; Flavobacteriaceae; NS5 marine group	0.169893									TACGGAGGATCCAAGCGTTATCCGGAATTATTGGGTTTAAAGGGTCCGTAGGTGGTTATTTAAGTCAGAGGTGAAATCCTGCCGCTTAACGGTAGAACTGCCTTTGATACTGATTAACTTGAGTTATTGTGAAGTAGTTAGAATATGTAGTGTAGCGGTGAAATGCATAGATATTACATAGAATACCGATTGCGAAGGCAGATTACTAACAATATACTGACACTGAGGGACGAAAGCGTGGGTAGCGAAC
ASV122	Euryarchaeota; Thermoplasmata; Marine Group II; undefined; undefined	0.166859									TACCGGCAGCTCAAGTGGTCGTCGCTTTTATTGGGCCTAAAACGTCCGTAGCCTGTTTGGTAAATCTGTGGGTAAATCAACGAGCTTAACTCGTTGAATTCTGCAGAGACTGCCAGACTAGGGACCGGGAGAGGTATGAGGTACTCTGGGGGTAGGGGTAAAATCCTGTCATCCTCAGAGGACCACCTGTTGCGAAGGCGTCATACTGGAACGGATCCGACGGTCAGGGACGAAGCCTAGGGGCACGAAC
ASV123	Bacteroidetes; Bacteroidia; Flavobacteriales; NS9 marine group; undefined	0.163825									TACGGAGGATCCAAGCGTTATCCGGATTTATTGGGTTTAAAGGGTCCGCAGGCGGAAAATTAAGTCAGTGGTGAAATCCTACAGCTTAACTGTAGAACTGCCATTGATACTGGTTTTCTTGAGTACAAATGAGGTGAGTGGAATGTGGCGTGTAGCGGTGAAATGCATAGATATGCCACAGAACACCAATTGCGAAGGCAGCTCACTAACATGTAACTGACGCTGAGGGACGAAAGCGTGGGGAGCGAAC
ASV124	Proteobacteria; Alphaproteobacteria; Rhodobacterales; Rhodobacteraceae; undefined	0.163825		2	2			1		1	TACGGAGGGGGTTAGCGTTGTTCGGAATTACTGGGCGTAAAGCGCGCGTAGGCGGACTAGAAAGTTGGGGGTGAAATCCCGGGGCTCAACCTCGGAACTGCCTCCAAAACTGCTAGTCTAGAGTTCGAGAGAGGTGAGTGGAATTCCGAGTGTAGAGGTGAAATTCGTAGATATTCGGAGGAACACCAGTGGCGAAGGCGGCTCACTGGCTCGATACTGACGCTGAGGTGCGAAAGTGTGGGGAGCAAAC
ASV125	Bacteroidetes; Bacteroidia; Flavobacteriales; Flavobacteriaceae; NS5 marine group	0.160791									TACGGAGGATCCAAGCGTTATCCGGAATCATTGGGTTTAAAGGGTCCGTAGGTGGTTAATTAAGTCAGAGGTGAAAGCCAGCAGCTCAACTGTTGAACTGCCTTTGATACTGATTAACTTGAGTTATTGTGAAGTAGTTAGAATATGTAGTGTAGCGGTGAAATGCATAGATATTACATAGAATACCGATTGCGAAGGCAGATTACTAACAATATACTGACACTGAGGGACGAAAGCGTGGGTAGCGAAC
ASV126	Proteobacteria; Deltaproteobacteria; PB19; undefined; undefined	0.160791									TACGGAGGGTGCAAGCGTTGTTCGGAATTATTGGGCGTAAAGGGCGCGTAGGCGGGTTCTTAAGTCTGATGTGAAATCCCTCGGCTCAACCGAGGACGTGCATTGGATACTGGGAACCTTGAGTCCTGGAGAGGAAAGCGGAATTCCAAGTGTAGAGGTGAAATTCGTAGATATTTGGAGGAACACCAGTGGCGAAGGCGGCTTTCTGGACAGTGACTGACGCTGATGCGCGAAAGCGTGGGTAGCAAAC
ASV127	Bacteroidetes; Bacteroidia; Flavobacteriales; NS9 marine group; undefined	0.159274									TACGGAGGGTGCAAGCGTTATCCGGATTTATTGGGTTTAAAGGGTCCGTAGGTGGACCATTAAGTCAGAGGTGAAAGCCCGCGGCTCAACCGCGGAACTGCCTTTGATACTGGTGGTCTTGAGTGTGCTCGAAGTTGGCGGAATATGACATGTAGCGGTGAAATGCTTAGATATGTCATAGAACACCGATTGCGAAGGCAGCCAACTAGGTCACAACTGACACTGAGGGACGAAAGCGTGGGGAGCGAAC
ASV128	Proteobacteria; Gammaproteobacteria; SAR86 clade; undefined; undefined	0.157757									TACGGAGGGTCCAAGCGTTAATCGGAATTACTGGGCGTAAAGCGCGCGTAGATGGTCTATTCAGTTGGGTGTGAAATCCCTGGGCTCAACCTAGGAACTGCATTCAAAACTTATAGACTAGAGTACGAAAGAGGAGAGTAGAATTCATGGTGTAGCGGTGAAATGCGTAGATATCATGAGGAATACCAGTGGCGAAGGCGACTCTCTGGTTCGAGACTGACATTGAGGTGCGAAAGCGTGGGTAGCAAAC
ASV129	Bacteroidetes; Bacteroidia; Flavobacteriales; Flavobacteriaceae; NS5 marine group	0.154724									TACGGAGGATCCAAGCGTTATCCGGAATTATTGGGTTTAAAGGGTCCGTAGGTGGCTTAATAAGTTAGAGGTGAAATACTGCAGCTCAACTGTAGAACTGCCTTTAAAACTGTTAGGCTTGAGTTATTGTGAAGTAGTTAGAATGTGTAGTGTAGCGGTGAAATGCATAGATATTACACAGAATACCGATTGCGAAGGCAGATTACTAACAATTAACTGACACTGAGGGACGAAAGCGTGGGTAGCGAAC
ASV130	Bacteroidetes; Bacteroidia; Flavobacteriales; NS9 marine group; undefined	0.154724									TACGGAGGATCCAAGCGTTATCCGGATTTATTGGGTTTAAAGGGTCCGCAGGCGGAATATTAAGTCAGTGGTGAAATCCTACAGCTTAACTGTAGAACTGCCATTGATACTGGTTTTCTTGAGTACACCTGAAGTGGGCGGAATGTGTCATGTAGCGGTGAAATGCTTAGATATGACACAGAACACCGATTGCGAAGGCAGCTCACTAAAGTGTAACTGACGCTGAGGGACGAAAGCGTGGGTAGCGAAC
ASV131	Bacteroidetes; Bacteroidia; Flavobacteriales; Cryomorphaceae; undefined	0.154724									TACGGAGGGTCCAAGCGTTATCCGGATTTATTGGGTTTAAAGGGTCCGTAGGCGGGTTATTAAGTCAGTGGTGAAATCCTACAGCTCAACTGTAGAACTGCCATTGAAACTGTTAACCTTGAGTATAATTGAAGTGGGCGGAATGTGTCATGTAGCGGTGAAATGCTTAGATATGACACAGAACACCGATTGCGAAGGCAGCTCACTAAGTTATAACTGACGCTGAGGGACGAAAGCGTGGGTAGCGAAC
ASV132	Proteobacteria; Alphaproteobacteria; Parvibaculales; PS1 clade; undefined	0.153207									TACGGAGGGGGCTAGCGTTGTTCGGAATCACTGGGCGTAAAGCGCGCGTAGGCGGACTGATTAGTTGGGGGTGAAAGCCCGGAGCTCAACTCCGGAACTGCCTTCAATACTGTCAGTCTTGAGATCGAGAGAGGTAAGCGGAATTCCGAGTGTAGAGGTGAAATTCGTAGATATTCGGAAGAACACCAGTGGCGAAGGCGGCTTACTGGCTCGATACTGACGCTGAGGTGCGAAAGCGTGGGGAGCAAAC
ASV133	Proteobacteria; Gammaproteobacteria; SAR86 clade; undefined; undefined	0.150173									TACGGAAGGTCCAAGCGTTAATCGGAATTACTGGGCGTAAAGGGCGCGTAGGTGGTTTATTAAGTTGGATGTGAAAGCCCTGGGCTCAACCTAGGAACTGCATCCAAAACTAGTTCACTAGAGTACGAAAGAGGGAAGTAGAATTCACAGTGTAGCGGTGGAATGCGTAGATATTGTGAAGAATACCAATGGCGAAGGCAGCTTCCTGGTTCTGTACTGACACTGAGGTGCGAAAGCGTGGGTAGCGAAC
ASV134	Bacteroidetes; Bacteroidia; Flavobacteriales; Flavobacteriaceae; NS5 marine group	0.148656									TACGGAGGATCCAAGCGTTATCCGGAATCATTGGGTTTAAAGGGTCCGTAGGTGGTTCATTAAGTCAGAGGTGAAAGCCTGCCGCTTAACGGTAGAACTGCCTTTGATACTGATGGACTTGAGTCATTGTGAAGTAGTTAGAATATGTAGTGTAGCGGTGAAATGCATAGATATTACATAGAATACCGATTGCGAAGGCAGATTACTAACAATGTACTGACACTGAGGGACGAAAGCGTGGGTAGCGAAC
ASV135	Proteobacteria; Gammaproteobacteria; SAR86 clade; undefined; undefined	0.147139									TACGGATGGTGCAAGCGTTAATCGGAATTACTGGGCGTAAAGCGCGCGTAGGTGGCATACCAAGTTAGATGTGAAATCCCAGGGCTTAACCCTGGAACTGCATCTAAAACTGGTAAGCTTGAGTACTAGAGAGGAAAGTAGAATTCTTAGTGTAGCGGTGGAATGCGTAGATATTAAGAGGAATACCAATGGCGAAGGCAACTTTCTGGATAGATACTGACACTGAGGTGCGAAAGCGTGGGGAGCAAAC
ASV136	Proteobacteria; Alphaproteobacteria; Puniceispirillales; SAR116 clade; undefined	0.147139									TACGAAGGGGGCGAGCGTTGTTCGGAATTACTGGGCGTAAAGGGAGCGCAGGCGGTTCATTAAGTTAGGCGTGAAAGCCCCGGGCTCAACCTGGGAACTGCGCTTAATACTGATGAACTAGAAAACAGGAGAGGGTAGTGGAATTTCCAGTGTAGAGGTGAAATTCGTAGATATTGGAAAGAACACCGGTGGCGAAAGCGGCTACCTGGCCTGATTTTGACGCTGAGGCTCGAAAGCGTGGGGAGCAAAC
ASV137	Proteobacteria; Alphaproteobacteria; Parvibaculales; PS1 clade; undefined	0.147139	2	1	3						TACGGAGGGGGCTAGCGTTGTTCGGAATCACTGGGCGTAAAGCGCGCGTAGGCGGATTGATTAGTTGGGGGTGAAATCCCGGAGCTCAACTCCGGAACTGCCTTCAATACTGTCAGTCTTGAGGTCGAGAGAGGTAAGTGGAATTCCGAGTGTAGAGGTGAAATTCGTAGATATTCGGAAGAACACCAGTGGCGAAGGCGACTTACTGGCTCGATTCTGACGCTGAGGTGCGAAAGCGTGGGGAGCAAAC
ASV138	Proteobacteria; Alphaproteobacteria; Parvibaculales; OCS116 clade; undefined	0.145622									TACGGAGGGGGCTAACGTTGTTCGGAATTACTGGGCGTAAAGCGCGCGTAGGCGGATTAGACAGTTGAGGGTGAAATCCCGGAGCTTAACTTCGGAACTGCCCCCAATACTACTAATCTAGAGTTCGGAAGAGGTGAGTGGAATTCCTAGTGTAGAGGTGAAATTCGTAGATATTAGGAAGAACATCAGAGGCGAAGGCGGCTCACTGGTCCGATACTGACGCTGAGGTGCGAAAGCGTGGGGAGCAAAC
ASV139	Proteobacteria; Alphaproteobacteria; Parvibaculales; PS1 clade; undefined	0.144105									TACGGAGGGGGCTAGCGTTGTTCGGAATCACTGGGCGTAAAGCGCGCGTAGGCGGATTGATTAGTTGGGGGTGAAATCCCGGGGCTCAACCTCGGAACTGCCTTCAATACTGTCAGTCTTGAGTTCGTGAGAGGTAAGTGGAATTCCGAGTGTAGAGGTGAAATTCGTAGATATTCGGAAGAACACCAGTGGCGAAGGCGACTTACTGGCACGATACTGACGCTGAGGTGCGAAAGCGTGGGGAGCAAAC
ASV140	Proteobacteria; Gammaproteobacteria; SAR86 clade; undefined; undefined	0.144105									TACGGAGGGTCCAAGCGTTAATCGGAATTACTGGGCGTAAAGCGCGCGTAGGCGGTATGCTAAGTTGGGTGTGAAATCCCCGGGCTTAACCTGGGAACTGCATTCAAAACTTGTATACTGGAGTACGGAAGAGGCGAGTAGAATTCATGGTGTAGCGGTGAAATGCGTAGATATCATGAGGAATACCAATGGCGAAGGCAACTCGCTGGTCCGAAACTGACGCTGAGGTGCGAAAGCGTGGGTAGCAAAC
ASV141	Proteobacteria; Alphaproteobacteria; SAR11 clade; subclade II; subclade IIa	0.144105									TACGAAGGGACCTAGCGTAGTTCGGAATTACTGGGCTTAAAGAGCTCGTAGGTGGTTAAAATAGTTGATGGTGAAATCCCAAGGCTCAACCTTGGAACTGCCATCAAAACTTTTTAGCTAGAGTGTGATAGAGGAAAGTGGAATTTCTAGTGTAGAGGTGAAATTCGTAGATATTAGAAAGAACACCAAATGCGAAGGCAACTTTCTGGGTCACTACTGACACTGAGGAGCGAAAGCATGGGTAGCGAAG
ASV142	Proteobacteria; Alphaproteobacteria; Puniceispirillales; SAR116 clade; undefined	0.144105	1		1						TACGAAGGGGGCGAGCGTTGTTCGGAATTACTGGGCGTAAAGGGCGCGCAGGCGGTCAATTCAGTTAGGTGTGAAAGCCCCGGGCTTAACCTGGGAACTGCACTTAATACTGATTGACTAGAAAACGGAAGAGGAGAGTGGAATTCCCAGTGTAGAGGTGAAATTCGTAGATATTGGGAAGAACACCAGTGGCGAAAGCGGCTCTCTGGTCCGATTTTGACGCTGAGGCGCGAAAGCGTGGGGAGCAAAC
ASV143	Bacteroidetes; Bacteroidia; Flavobacteriales; Flavobacteriaceae; NS5 marine group	0.144105									TACGGAGGATCCAAGCGTTATCCGGAATCATTGGGTTTAAAGGGTCCGTAGGTGGTCTATTAAGTCAGAGGTGAAAGCCTATCGCTCAACGATAGAACTGCCTTTGATACTGATGGACTTGAGTTATTGTGAAGTAGTTAGAATATGTAGTGTAGCGGTGAAATGCATAGATATTACATAGAATACCGATTGCGAAGGCAGATTACTAACAATATACTGACACTGAGGGACGAAAGCGTGGGTAGCGAAC
ASV144	Euryarchaeota; Thermoplasmata; Marine Group II; undefined; undefined	0.142588									TACCGGCGCCTCAAGTGGTAGTCGCTTTTATTGGGCCTAAAACGTCCGTAGCCGGTCTGGTGCATTCGTGGGTAAATCAACCCGCTCAACGGGTTGAATTCTGCGAGCACGGCCAGACTTGGGACCGGGAGAGGTGTGGGGTACTCTCAGGGTAGGGGTAAAATCCTGTCATCCTGAGAGGACCACCTGTTGCGAAGGCGCCACACTAGAACGGATCCGACGGTCAGGGACGAAACCTAGGGGCACGAAC
ASV145	Proteobacteria; Gammaproteobacteria; KI89A clade; undefined; undefined	0.142588									TACGGAGGGTACGAACGTTAATCGGAATTACTGGGCGTAAAGCGCGCGTAGGCGGTTCGTTAAGTGGGATGTGAAAGCCCCGGGCTCAACCTGGGAACTGCATTCCAAACTGGCGAACTAGAGTGTGGTAGAGGGAAGTAGAATTTGATGTGTAGCGGTGAAATGCGTAGATATATCAAGGAATACCAATGGCGAAGGCAGCTTCCTGGACTGACACTGACGCTGAGGTGCGAAAGCGTGGGGAGCAAAC
ASV146	Proteobacteria; Alphaproteobacteria; undefined; undefined; undefined	0.141072									TACGGAGGGGGCAAGCGTTGTTCGGAATTACTGGGCGTAAAGGGCACGTAGGCGGCGATGCGGGTCAGGTGTGAAAGCCCCGGGCTTAACCTGGGAACTGCACTTGAAACTGCATTGCTTGAGGACGGAAGAGGGGAATGGAATTCCCAGTGTAGAGGTGAAATTCGTAGATATTGGGAAGAACACCAGTGGCGAAGGCGATTCTCTGGTCCGTATCTGACGCTGAGGTGCGAAAGCGTGGGGAGCAAAC
ASV147	Marinimicrobia (SAR406 clade); undefined; undefined; undefined; undefined	0.139555									TACGAGGGGTGCAAGCGTTGTCCGGAATCACTGGGCGTAAAGGGTCCGTAGGCGTCTCAAAAAGTCATTTGTTAAATACACCGGCTTAACCGGTGAACTGCATTTGAAACTATTGAGATAGAGTATAGGAGAGGAAAGCGGAATTCCTGGTGTAGCGGTGACATGCGTAGATATCAGGAGGAACACCAATGGCGAAGGCAGCTTTCTGGCCTATTACTGACGCTGAGGGACGAAAGCGTGGGGAGCGAAC
ASV148	Cyanobacteria; Oxyphotobacteria; Synechococcales; Cyanobiaceae; Cyanobium PCC-6307	0.136521									TACGGGAGTGGCAAGCGTTATCCGGAATTATTGGGCGTAAAGCGTCCGCAGGCGGTCTGTCAAGTCTGCTGTTAAAGCGTGGAGCTTAACTCCATTTCGGCAGTGGAAACTGACAGACTAGAGTGTGGTAGGGGCAGAGGGAATTCCCGGTGTAGCGGTGAAATGCGTAGATATCGGGAAGAACACCAGTGGCGAAGGCGCTCTGCTGGGCCATAACTGACGCTCATGGACGAAAGCCAGGGGAGCGAAA
ASV149	Proteobacteria; Gammaproteobacteria; SAR86 clade; undefined; undefined	0.136521									TACGGAAGGTCCAAGCGTTAATCGGAATTACTGGGCGTAAAGCGCGCGTAGGTGGTTTATTAAGTTGGGTGTGAAAGCCCCGGGCTCAACCTGGGAACTGCATCCAAAACTGATTCACTAGAGTACGAAAGAGGAAAGTAGAATTCACAGTGTAGCGGTGGAATGCGTAGATATTGTGAAGAATACCGATGGCGAAGGCAGCTTTCTGGTTCTGTACTGACACTGAGGTGCGAAAGCGTGGGTAGCGAAC
ASV150	Marinimicrobia (SAR406 clade); undefined; undefined; undefined; undefined	0.136521									TACTAGGGGTGCTAGCGTTGTCCGGAATCACTGGGCGTAAAGGGTTCGTAGGCGTTTTAGTAAGTCATTTGTTAAAGACATCGGCTTAACCGATGAAGTGCATTTGAAACTACTAAAATAGAGTATAGGAGAGGAAAGTGGAATTCCTGGTGTAGCGGTGACATGCGTAGATATCAGGAGGAACACCAATGGCGAAGGCAACTTTCTGGCCTATTACTGACGCTGATGAACGAAAGCGTGGGGAGCGAAC
ASV151	Proteobacteria; Gammaproteobacteria; SAR86 clade; undefined; undefined	0.135004									TACGGAGGGTCCAAGCGTTAATCGGAATTACTGGGCGTAAAGCGCGCGTAGGCGGTACGCTAAGTTGGGTGTGAAATCCCCGGGCTTAACCTGGGAACTGCATTCAAAACTTGTGTACTGGAGTACGAAAGAGGCGAGTAGAATTCATGGTGTAGCGGTGAAATGCGTAGATATCATGAGGAATACCAATGGCGAAGGCAACTCGCTGGTTCGTAACTGACGCTGAGGTGCGAAAGCGTGGGTAGCAAAC
ASV152	Proteobacteria; Alphaproteobacteria; SAR11 clade; subclade I; subclade Ib	0.135004									TACGAAGGGACCTAGCGTAGTTCGGAATTACTGGGCTTAAAGAGTTCGTAGGTGGTTAAAAAAGTTGGTTGTGAAATCCCGGAGCTTAACTCCGGAACTGCAATCAAAACTTTTTAGCTAGAGTATGATAGAGGAAAGCAGAATTTCTAGTGTAGAGGTGAAATTCGTAGATATTAGAAAGAATACCAATTGCGAAGGCAGCTTTCTGGATCATTACTGACACTGAGGAACGAAAGCATGGGTAGCGAAG
ASV153	Bacteroidetes; Bacteroidia; Flavobacteriales; Flavobacteriaceae; NS4 marine group	0.133487									TACGGAGGATCCAAGCGTTATCCGGAATTATTGGGTTTAAAGGGTCCGCAGGCGGTCTATTAAGTCAGAGGTGAAATCTTGCAGCTCAACTGTAAAATTGCCTTTGATACTGGTAGACTTGAGTCATTGTGAAGTGGTTAGAATGTGTGGTGTAGCGGTGAAATGCATAGATATCACACAGAATACCGATTGCGAAGGCAGATCACTAACAATGTACTGACGCTCATGGACGAAAGCGTGGGGAGCGAAC
ASV154	Proteobacteria; Alphaproteobacteria; Puniceispirillales; SAR116 clade; undefined	0.133487									TACGAAGGGGGCGAGCGTTGTTCGGAATTACTGGGCGTAAAGGGAGCGCAGGCGGTTCATTCAGTTAGGCGTGAAAGCCCCGGGCTCAACCTGGGAACTGCGCTTAATACTGATGGACTAGAAATCAGAAGAGGATAGTGGAATTCCCAGTGTAGAGGTGAAATTCGTAGATATTGGGAAGAACACCAGTGGCGAAAGCGGCTATCTGGTCTGAATTTGACGCTGAGGCTCGAAAGCGTGGGGAGCAAAC
ASV155	Proteobacteria; Gammaproteobacteria; Cellvibrionales; Halieaceae; OM60(NOR5) clade	0.133487	1		1	1	1			2	TACGGAGGGTGCAAGCGTTAATCGGAATTACTGGGCGTAAAGCGCGCGTAGGCGGTTTTTTAAGTCGGATGTGAAAGCCCCGGGCTCAACCTGGGAACTGCATCCGATACTGGATGACTAGAATGCGGGAGAGGGAGGTAGAATTCCATGTGTAGCAGTGAAATGCGTAGATATATGGAGGAATACCAGTGGCGAAGGCGGCCTCCTGGCTCGACATTGACGCTGAGGTGCGAAAGCGTGGGGAGCAAAC
ASV156	Bacteroidetes; Bacteroidia; Flavobacteriales; Flavobacteriaceae; NS5 marine group	0.130453									TACGGAGGATCCAAGCGTTATCCGGAATCATTGGGTTTAAAGGGTCCGCAGGCGGTCTGATAAGTCAGAGGTGAAATCCTATCGCTCAACGATAGAACTGCCTTTGATACTGTTAGACTTGAGTTATTGTGAAGTAGTTAGAATGTGTAGTGTAGCGGTGAAATGCATAGATATTACACAGAATACCGATTGCGAAGGCAGATTACTAACAATATACTGACGCTCATGGACGAAAGCGTGGGTAGCGAAC
ASV157	Bacteroidetes; Bacteroidia; Chitinophagales; undefined; undefined	0.130453									TACGGAGGGTGCAAGCGTTATCCGGATTTACTGGGTTTAAAGGGTGCGCAGGCGGTCTATTAAGTCAGTGGTGAAAGCCCGGGGCTCAACCCCGGAACTGCCATTGATACTGATAGACTTGAGTTTGGGAGAGGTAGGCGGAATACAGCATGTAGCGGTGAAATGCATAGATATGCTGTAGAACACCAATTGCGAAGGCAGCTTACTATACCAATACTGACGTTCAGGCACGAAAGCGTGGGGAGCGAAC
ASV158	Bacteroidetes; Bacteroidia; Flavobacteriales; Flavobacteriaceae; NS5 marine group	0.130453									TACGGAGGATCCAAGCGTTATCCGGAATCATTGGGTTTAAAGGGTCCGCAGGCGGTCTATTAAGTCAGAGGTGAAAGCCTACCGCTCAACGGTAGAACTGCCTTTGATACTGATAGACTTGAGTTATTGTGAAGTAGTTAGAATGTGTAGTGTAGCGGTGAAATGCATAGATATTACACAGAATACCGATTGCGAAAGCAGATTACTAACAATATACTGACGCTGAGGGACGAAAGCGTGGGTAGCGAAC
ASV159	Proteobacteria; Alphaproteobacteria; Puniceispirillales; SAR116 clade; uncultured Oceanibaculum sp.	0.127419									TACGAAGGGGGCGAGCGTTGTTCGGAATCACTGGGCGTAAAGGGAGCGCAGGCGGTTCATTAAGTTAGGCGTGAAAGCCCCGGGCTCAACCTGGGAACTGCGCTTAATACTGGTGAGCTAGAAAACAGGAGAGGGTAGTGGAATTTCCAGTGTAGAGGTGAAATTCGTAGATATTGGAAAGAACACCGGTGGCGAAAGCGGCTACCTGGCCTGATTTTGACGCTGAGGCTCGAAAGCGTGGGGAGCAAAC
ASV160	Bacteroidetes; Bacteroidia; Flavobacteriales; Flavobacteriaceae; NS5 marine group	0.125903									TACGGAGGATCCAAGCGTTATCCGGAATCATTGGGTTTAAAGGGTCCGCAGGCGGTCTATTAAGTCAGAGGTGAAATCCTATCGCTCAACGATAGAACTGCCTTTGATACTGGTAGACTTGAGTTATTGTGAAGTAGTTAGAATGTGTAGTGTAGCGGTGAAATGCATAGATATTACACAGAATACCGATTGCGAAGGCAGATTACTAACAATATACTGACGCTCAGGGACGAAAGCGTGGGTAGCGAAC
ASV161	Bacteroidetes; Bacteroidia; Flavobacteriales; Cryomorphaceae; undefined	0.125903									TACGGAGGATCCAAGCGTTATCCGGATTCATTGGGTTTAAAGGGTCCGTAGGCGGATTTTTAAGTCAGTGGTGAAAGCCGGCAGCTCAACTGTCGAACTGCCATTGATACTGGAAATCTTGAGTACAAATGAAGTAGGCGGAATGAGTCATGTAGCGGTGAAATGCATAGATATGACTCAGAACACCGATTGCGAAGGCAGCTTACTAACATGTAACTGACGCTGAGGGACGAAAGCGTGGGGAGCGAAC
ASV162	Bacteroidetes; Bacteroidia; Flavobacteriales; Cryomorphaceae; undefined	0.124386									TACGGAGGGTCCAAGCGTTATCCGGATTTATTGGGTTTAAAGGGTCCGTAGGCGGGTTATTAAGTCAGTGGTGAAATCCTACAGCTCAACTGTAGAACTGCCATTGAAACTGGTAACCTTGAGTATAATTGAAGTGGGCGGAATGTGTCATGTAGCGGTGAAATGCTTAGATATGACACAGAACACCGATTGCGAAGGCAGCTCACTAAGTTATAACTGACGCTGAGGGACGAAAGCGTGGGTAGCGAAC
ASV163	Proteobacteria; Alphaproteobacteria; Rickettsiales; S25-593; undefined	0.121352									TACGGAGGGAGCTAGCGTTGTTCGGAATTACTGGGCGTAAAGGGCGTGTAGGCTGTTAGGTAAGTCAGAGGTGAAATCCCTAAGCTCAACTTAGGAACTGCCTTTGATACTATCTTACTAGAGATCGAGAGAAGTTGGCGGAATTCCAAGTGTAGAGGTGAAATTCGTAGATATTTGGAAGAACACCAGTGGCGAAAGCGGCCAACTGGCTCGTATCTGACGCTGAGACGCGAAAGCGTGGGTAGCAAAC
ASV164	Proteobacteria; Alphaproteobacteria; Puniceispirillales; SAR116 clade; uncultured Oceanibaculum sp.	0.118318									TACGAAGGGGGCGAGCGTTGTTCGGAATTACTGGGCGTAAAGGGAGCGCAGGCGGTTCATTAAGTTAGGCGTGAAAGCCCCGGGCTCAACCTGGGAACTGCGCTTAATACTGGTGAGCTAGAAAACAGGAGAGGGTAGTGGAATTTCCAGTGTAGAGGTGAAATTCGTAGATATTGGAAAGAACACCGGTGGCGAAAGCGGCTACCTGGCCTGATTTTGACGCTGAGGCTCGAAAGCGTGGGGAGCAAAC
ASV165	Actinobacteria; Acidimicrobiia; Microtrichales; Microtrichaceae; Sva0996 marine group	0.116801									CACGTAGGGACCGAGCGTTGTCCGGATTTATTGGGCGTAAAGAGCTCGTAGGCGGTTCTGTAAGTCGGATGTGAAAACTCAGGGCTCAACCCTGAGACGCCATCTGATACTGCAGTGACTAGAGTCCGGTAGAGGAAGATGGAATTCCTGGTGTAGCGGTGGAATGCGCAGATATCAGGAGGAACACCAACGGCGAAGGCAGTCTTCTGGGCCGGTACTGACGCTGAGGAGCGAAAGCATGGGGAGCAAA
ASV166	Proteobacteria; Alphaproteobacteria; Thalassobaculales; Nisaeaceae; OM75 clade	0.116801									TACGGAGGGGGCAAGCGTTGTTCGGAATTACTGGGCGTAAAGGGCGCGTAGGCGGCCAAGTCAGTCAGGCGTGAAAGCCCGGGGCTCAACCCCGGAATTGCGCTTGATACTGCTAGGCTAGAGATCGGAAGAGGGTAGTGGAATTCCCAGTGTAGAGGTGAAATTCGTAGATATTGGGAAGAACACCAGTGGCGAAGGCGGCTACCTGGTCCGGATCTGACGCTGAGGTGCGAAAGCGTGGGGAGCAAAC
ASV167	Bacteroidetes; Bacteroidia; Flavobacteriales; NS9 marine group; undefined	0.116801									TACGGAGGGTGCAAGCGTTATCCGGATTTATTGGGTTTAAAGGGTCCGTAGGCGGATCATTAAGTCAGTGGTGAAAGCCGGCAGCTCAACTGTCGAACTGCCATTGATACTGGTGATCTTGAATACGGTTGAAGTTGGCGGAATAGGTCATGTAGCGGTGAAATGCTTAGATATGACCTAGAACACCGATTGCGAAGGCAGCCAACTAAGCCGTTATTGACGCTGAGGGACGAAAGCGTGGGGAGCGAAC
ASV168	Proteobacteria; Alphaproteobacteria; Parvibaculales; Parvibaculaceae; undefined	0.116801									TACGGAGGGGGCTAGCGTTGTTCGGAATTACTGGGCGTAAAGCGCGCGTAGGCGGACTAGTAAGTCAGTGGTGAAAGCCCGGGGCTCAACCTCGGAACTGCCTTTGATACTGCTAGTCTTGAGTTCGAGAGAGGTGAGTGGAATTTCTAGTGTAGAGGTGAAATTCGTAGATATTAGAAAGAACACCAGTGGCGAAGGCGGCTCACTGGCTCGATACTGACGCTGAGGTGCGAAAGCGTGGGGAGCAAAC
ASV169	Proteobacteria; Alphaproteobacteria; SAR11 clade; subclade I; subclade Ib	0.115284									TACGAAGGGACCTAGCGTAGTTCGGAATTACTGGGCTTAAAGAGTTCGTAGGTTGTTAAAAAAGTTGGTGGTGAAATCCCAGAGCTCAACTCTGGAACTGCCATCAAAACTTTTTAGCTAGAGTATGATAGAGGAAAGCAGAATTTCTAGTGTAGAGGTGAAATTCGTAGATATTAGAAAGAATACCAATTGCGAAGGCAGCTTTCTGGATCATTACTGACGCTGAGGAACGAAAGCATGGGTAGCGAAG
ASV170	Marinimicrobia (SAR406 clade); undefined; undefined; undefined; undefined	0.110734									TACGAGGGGTGCAAGCGTTGTCCGGAATCACTGGGCGTAAAGGGTCCGTAGGCGTCTCAAAAAGTCATTTGTTAAATACACCGGCTTAACCGGTGAAGTGCATTTGAAACTATTGAGATAGAGTATAGGAGAGGAAAGCGGAATTCCTGGTGTAGCGGTGACATGCGTAGATATCAGGAGGAACACCAATGGCGAAGGCAGCTTTCTGGCCTATTACTGACGCTGAGGGACGAAAGCGTGGGGAGCGAAC
ASV171	Proteobacteria; Alphaproteobacteria; Parvibaculales; OCS116 clade; undefined	0.110734									TACGGAGGGGGCTAACGTTGTTCGGAATTACTGGGCGTAAAGCGCGCGTAGGCGGATTAGACAGTTGAGGGTGAAATCCCGGAGCTTAACTCCGGAACTGCCTTCAATACTACTAATCTTGAGTTCGGAAGAGGTGAGTGGAATTCCTAGTGTAGAGGTGAAATTCGTAGATATTAGGAAGAACATCAGTGGCGAAGGCGACTCACTGGTCCGATACTGACGCTGAGGTGCGAAAGCGTGGGGAGCAAAC
ASV172	Proteobacteria; Alphaproteobacteria; undefined; undefined; undefined	0.110734									TACGAAGGGTGCAAGCGTTGTTCGGAATCACTGGGCGTAAAGGGCGTGTAGGCGGATGGACAAGTTAGAGGTGAAAGCCCCGGGCTCAACCTGGGAACTGCCTTTAAAACTGTTCATCTAGAATCCGGGAGGGGAGTGTGGAATTCCTAGTGTAGAGGTGAAATTCGTAGATATTAGGAAGAACACCGGTGGCGAAGGCGACACTCTGGACCGGTATTGACGCTGAGGCGCGAAAGCGTGGGGAGCAAAC
ASV173	Proteobacteria; Gammaproteobacteria; Ectothiorhodospirales; Ectothiorhodospiraceae; undefined	0.110734									TACGGAGGGTGCAAGCGTTAATCGGAATTACTGGGCGTAAAGAGTACGTAGGCGGCTTTTCAAGTCGGATGTGAAATCCCTGAGCTTAACTTAGGAACTGCATTCGATACTGAATCGCTAGAGTTTATTAGAGGATAGTGGAATTTCAAGTGTAGCGGTGAAATGCGTAGATATTTGAAGGAACACCAATGGCGAAGGCAGCTATCTGGAGTAATACTGACGCTGAGGTACGAAAGCGTGGGGAGCAAAC
ASV174	Proteobacteria; Deltaproteobacteria; SAR324 clade(Marine group B); undefined; undefined	0.109217									TACGTAGGGTGCAAGCGTTGTTCGGAATCACTGGGCGTAAAGGGCGTGTAGGCGGAACGATTAGCGAGGGGTGAAATCCCGGGGCTCAACCCCGGAACTGCTCTTCGAACTGTCGATCTAGAGAAGGTCAGGGGCCGGCGGAATTCCTGGTGTAGAGGTGAAATTCGTAGAGATCAGGAGGAACATCGGAGGCGAAGGCGGCCGGCTGGGGCCATTCTGACGCTGAGGCGCGAAAGCGTGGGGAGCAAAC
ASV175	Bacteroidetes; Bacteroidia; Flavobacteriales; NS9 marine group; undefined	0.1077									TACGGAGGGTGCAAGCGTTATCCGGATTTATTGGGTTTAAAGGGTCCGTAGGCGGATCATTAAGTCAGTGGTGAAAGCCGACAGCTCAACTGTCGAACTGCCATTGATACTGGTGATCTTGAGTACGGTTGAAGTAGGCGGAATATGACATGTAGCGGTGAAATGCTTAGATATGTCATAGAACACCGATTGCGAAGGCAGCCTACTAAGCCGTTACTGACGCTGAGGGACGAAAGTGTGGGGAGCGAAC
ASV176	Bacteroidetes; Bacteroidia; Flavobacteriales; NS9 marine group; undefined	0.106183									TACGGAGGGTCCAAGCGTTATCCGGATTTATTAGGTTTAAAGGGTCCGCAGGCGGGATTTTAAGTCAGTGGTGAAAGCCTACAGCTCAACTGTAGAACTGCCATTGATACTGATATCCTTGAGTGTGGTTGAAGTGGGCGGAACATGTCATGTAGCGGTGAAATGCATAGATATGACATAGAACACCAATTGCGAAGGCAGCTCACTAAGCCATTACTGACGCTGAGGGACGAAAGCGTGGGGAGCGAAC
ASV177	Proteobacteria; Alphaproteobacteria; SAR11 clade; subclade II; subclade IIa	0.106183									TACGAAGGGACCTAGCGTAGTTCGGAATTACTGGGCTTAAAGAGCTCGTAGGTGGTTAGAAAAGTTGGTGGTGAAATCCCAAGGCTCAACCTTGGAACTGCCATCAAAACTTTCTAGCTTGAGTGTGATAGAGGAAAGTGGAATTTCTAGTGTAGAGGTGAAATTCGTAGATATTAGAAAGAACACCAAATGCGAAGGCAACTTTCTGGATCACTACTGACACTGAGGAGCGAAAGCATGGGTAGCGAAG
ASV178	Bacteroidetes; Bacteroidia; Flavobacteriales; Crocinitomicaceae; Fluviicola	0.106183									TACGGAGGGTGCAAGCGTTATCCGGAATCATTGGGTTTAAAGGGTCCGCAGGCGGATGTATAAGTCAGTGGTGAAATCCTGCAGCTTAACTGCAGAACTGCCATTGATACTGTACATCTTGAATTCGGTCGAAGTGGGCGGAATGTGTAGTGTAGCGGTGAAATGCATAGATATTACACAGAACACCGATAGCGAAGGCAGCTCACTAGGCCTGGATTGACGCTCAGGGACGAAAGCGTGGGGATCAAAC
ASV179	Chloroflexi; Dehalococcoidia; SAR202 clade; undefined; undefined	0.106183									TACGTAGGTGGCAAATGTTGTCCGGAATCATTGGGCGTAAAGGGTCCGTAGGTGGCATGAATAGTCTTATGTGAAATCTCTTGGCTCAACCAAGAAACGCCATAAGAAACTTTCATGCTAGAGATCATCAGAGGGAGGTAGAATTCCAGGTGTAGTGGTGAAATGCGTAGATATCTGGAGGAATACCAATGGCGAAAGCAGCCTCCTGGGGTGAATCTGACATTGAGGGACGAAAGCGTGGGTAGCAAAC
ASV180	Actinobacteria; Acidimicrobiia; Microtrichales; Microtrichaceae; Sva0996 marine group	0.106183									TACGTAGGGAGCGAGCGTTGTCCGGAATTATTGGGCGTAAAGAGCTCGTAGGCGGTTCAGTAAGTCGGGTGTGAAAACTCAAGGCTCAACCTTGAGACGCCACTCGATACTGCTGTGACTTGAGTCCGGTAGAGGAGTGTGGAATTCCTGGTGTAGCGGTGAAATGCGCAGATATCAGGAGGAACACCAGCGGCGAAGGCGGCACTCTGGGCCGGTACTGACGCTGAGGAGCGAAAGCATGGGGAGCAAA
ASV181	Opisthokonta; Nucletmycea; Fungi; Dothideomycetes; undefined			1	1						TTCCAGCTCCAATAGCGTATATTAAAGTTGTTGCAGTTAAAAAGCTCGTAGTTGAACCTTGGGCCTGGCTGGCCGGTCCGCCTCACCGCGTGTACTGGTCCGGCCGGGCCTTTCCTTCTGGGGAGCCGCATGGCCTTCACTGGCCGTGTCGGGGAACCAGGACTTTTACTTTGAAAAAATTAGAGTGTTCAAAGCAGGCCTTTGCTCGAATACATTAGCATGGAATAATAGAATAGGACGTGCGATCCTA
ASV182	Bacteroidetes; Bacteroidia; Chitinophagales; Chitinophagaceae; Sediminibacterium						1			1	TACGGAGGGTGCAAGCGTTATCCGGATTCACTGGGTTTAAAGGGTGCGTAGGCGGGTATTTAAGTCAGTGGTGAAATCCTAGAGCTTAACTCTAGAACTGCCATTGATACTATTTATCTTGAATATTGTGGAGGTAAGCGGAATATGTCATGTAGCGGTGAAATGCTTAGATATGACATAGAACACCTATTGCGAAGGCAGCTTACTACGCATATATTGACGCTGAGGCACGAAAGCGTGGGGATCAAAC
ASV183	Proteobacteria; Gammaproteobacteria; Xanthomonadales, Rhodanobacteraceae; Rhodanobacter			2	2						TACGAAGGGTGCAAGCGTTAATCGGAATTACTGGGCGTAAAGGGTGCGTAGGCGGTTAGTTAAGTCTGTTGTGAAATCCCCGGGCTCAACCTGGGAATGGCAATGGATACTGGCTAGCTAGAGTGTGTCAGAGGATGGTGGAATTCCCGGTGTAGCGGTGAAATGCGTAGAGATCGGGAGGAACATCAGTGGCGAAGGCGGCCATCTGGGACAACACTGACGCTGAAGCACGAAAGCGTGGGGAGCAAAC
ASV184	Proteobacteria; Alphaproteobacteria; SAR11 clade; subclade I; subclade Ib							1		1	TACGAAGGGACCTAGCGTAGTTCGGAATTACTGGGCTTAAAGAGTTCGTAGGTGGTTAAAAAAGTTGGTTGTGAAATCCCGAAGCTTAACTTCGGAACTGCAATCAAAACTTTTTAGCTAGAGTGTGATAGAGGAAAGCAGAATTTCTAGTGTAGAGGTGAAATTCGTAGATATTAGAAAGAATACCAATTGCGAAGGCAGCTTTCTGGATCATTACTGACGCTGAGGAACGAAAGCATGGGTAGCGAAG
ASV185	Proteobacteria; Alphaproteobacteria; Parvibaculales; PS1 clade; undefined							1		1	TACGGAGGGGGCTAGCGTTGTTCGGAATCACTGGGCGTAAAGCGCGCGTAGGCGGACTGATCAGTTGGGGGTGAAATCCCGGGGCTCAACCCCGGAACTGCCTTCAATACTGTCAGTCTTGAGTTTGTGAGAGGTAAGTGGAATTCCGAGTGTAGAGGTGAAATTCGTAGATATTCGGAAGAACACCAGTGGCGAAGGCGACTTACTGGCACAATACTGACGCTGAGGTGCGAAAGCGTGGGGAGCAAAC
ASV186	Proteobacteria; Alphaproteobacteria; SAR11 clade; subclade I; subclade Ia		1		1						TACGAAGGGACCTAGCGTAGTTCGGAATTACTGGGCTTAAAGAGTTCGTAGGTGGTTGAAAAAGTTGGTGGTGAAATCCCAGAGCTTAACTCTGGAACTGCCATCAAAACTTTTCAGCTAGAGTTTGATAGAGGAAAGCAGAATTTCTAGTGTAGAGGTGAAATTCGTAGATATTAGAAAGAATACCGATTGCGAAGGCAGCTTTCTGGATCAATACTGACACTGAGGAACGAAAGCATGGGTAGCGAAG
ASV187	Proteobacteria; Alphaproteobacteria; SAR11 clade; subclade I; subclade Ia					1				1	TACGAAGGGACCTAGCGTAGTTCGGAATTACTGGGCTTAAAGAGTTCGTAGGTGGTTGAAAAAGTTGGTGGTGAAATCCCAGAGCTTAACTCTGGAACTGCCATCAAAACTTTTCAGCTAGAGTATGATAGAGGGAAGCAGAATTTCTAGTGTAGAGGTGAAATTCGTAGATATTAGAAAGAATACCAATTGCGAAGGCAGCTTTCTGGATCATTACTGACACTGAGGAACGAAAGCATGGGTAGCGAAG
ASV188	Proteobacteria; Alphaproteobacteria; SAR11 clade; subclade III; subclade IIIa	0.0783888						2		2	TACGAAGGGACCTAGCGTAATTCGGAATTACTGGGCGTAAAGCGCGCGTAGGCGGTTAAGTAAGTTAATTGTGAAAGCCCAAAGCTCAACTTTGGAATTGCAATTAAAACTATTTAGCTAGAGTTTATCAGAGGAAAGCGGAATACATAGTGTAGAGGTGAAATTCGTAGATATTATGTAGAACACCAGTTGCGAAGGCGGCTTTCTGGGATAACACTGACGCTGAGGTGCGAAAGTATGGGTAGCGAAG
ASV189	Proteobacteria; Alphaproteobacteria; Rhodobacterales; Rhodobacteraceae; undefined			1	1						TACGGAGGGGGTTAGCGTTGTTCGGAATTACTGGGCGTAAAGCGCGCGTAGGCGGACCAGAAAGTTGGGGGTGAAATCCCGGGGCTCAACCCCGGAACGGCCTCCAAAACTCCTGGTCTTGAGTTCGAGAGAGGTGAGTGGAATTCCGAGTGTAGAGGTGAAATTCGTAGATATTCGGAGGAACACCAGTGGCGAAGGCGGCTCACTGGCTCGATACTGACGCTGAGGTGCGAAAGTGTGGGGAGCAAAC
ASV190	Proteobacteria; Gammaproteobacteria; Betaproteobacteriales; Burkholderiaceae; Burkholderia-Caballeronia-Paraburkholderia	0.0702821	1	3	4		1			1	TACGTAGGGTGCGAGCGTTAATCGGAATTACTGGGCGTAAAGCGTGCGCAGGCGGTTTGCTAAGACCGATGTGAAATCCCCGGGCTCAACCTGGGAACTGCATTGGTGACTGGCAGGCTAGAGTATGGCAGAGGGGGGTAGAATTCCACGTGTAGCAGTGAAATGCGTAGAGATGTGGAGGAATACCGATGGCGAAGGCAGCCCCCTGGGCCAATACTGACGCTCATGCACGAAAGCGTGGGGAGCAAAC
ASV191	Opisthokonta; Nucletmycea; Fungi; Ascomycota; Eurotiomycetes; Eurotiales						2			2	TTCCAGCTCCAATAGCGTATATTAAAGTTGTTGCAGTTAAAAAGCTCGTAGTTGAACCTTGGGTCTGGCTGGCCGGTCCGCCTCACCGCGAGTACTGGTCCGGCTGGACCTTTCCTTCTGGGGAACCCCATGGCCTTCACTGGCTGTGGGGGGAACCAGGACTTTTACTGTGAAAAAATTAGAGTGTTCAAAGCAGGCCTTTGCTCGAATACATTAGCATGGAATAATAGAATAGGACGTGCGGTTCTAT
ASV192	Proteobacteria; Alphaproteobacteria; SAR11 clade; subclade I; subclade Ia								1	1	TACGAAGGGACCTAGCGTAGTTCGGAATTACTGGGCTTAAAGAGTTCGTAGGTGGTTGAAAAAGTTGGTGGTGAAATCCCAGAGCTTAACTCTGGAACTGCCATCAAAACTTTTCAGCTAGAGTTTGATAGAGGAAAGCAGAATTTCTAGTGTAGAGGTGAAATTCGTAGATATTAGAAAGAATACCAATTGCGAAGGCAGTTTTCTGGATCATTACTGACACTGAGGAACGAAAGCATGGGTAGCGAAG
ASV193	Proteobacteria; Alphaproteobacteria; Rhodobacterales; Rhodobacteraceae; undefined							1		1	TACGGAGGGGGTTAGCGTTGTTCGGAATTACTGGGCGTAAAGCGTACGTAGGCGGATTAGTCAGTCAGAGGTGAAATCCCAGGGCTCAACCCTGGAACTGCCTTTGATACTGCTAGTCTTGAGTTCGAGAGAGGTGAGTGGAATTCCGAGTGTAGAGGTGAAATTCGTAGATATTCGGAGGAACACCAGTGGCGAAGGCGGCTCACTGGCTCGATACTGACGCTGAGGTACGAAAGTGTGGGGAGCAAAC
ASV194	Proteobacteria; Gammaproteobacteria; Pseudomonadaceae; Pseudomonas			2	2						TACAGAGGGTGCAAGCGTTAATCGGAATTACTGGGCGTAAAGCGCGCGTAGGTGGTTCGTTAAGTTGGATGTGAAATCCCCGGGCTCAACCTGGGAACTGCATTCAAAACTGACGAGCTAGAGTATGGTAGAGGGTGGTGGAATTTCCTGTGTAGCGGTGAAATGCGTAGATATAGGAAGGAACACCAGTGGCGAAGGCGACCACCTGGACTGATACTGACACTGAGGTGCGAAAGCGTGGGGAGCAAAC
ASV195	Proteobacteria; Gammaproteobacteria; Betaproteobacteriales; Methylophilaceae; OM43 clade	0.04		3	3						TACGTAGGGTGCGAGCGTTAATCGGAATTACTGGGCGTAAAGCGTGCGCAGGCGGTTTTGTAAGTCAGATGTGAAATCCCCGAGCTTAACTTGGGAACTGCGTTTGAAACTACAAGACTAGAGTGTGTCAGAGGGGGGTAGAATTCCACGTGTAGCAGTGAAATGCGTAGAGATGTGGAGGAATACCAATGGCGAAGGCAGCCCCCTGGGATAACACTGACGCTCATGCACGAAAGCGTGGGGAGCGAAC
ASV196	Proteobacteria; Alphaproteobacteria; Parvibaculales; PS1 clade; undefined					2				2	TACGGAGGGGGCTAGCGTTGTTCGGAATCACTGGGCGTAAAGCGCGCGTAGGCGGACTGATTAGTTGGGGGTGAAATCCCGGAGCTCAACTCCGGAACTGCCTTCAATACTGTCAGTCTTGAGGTCGAGAGAGGTAAGTGGAATTCCGAGTGTAGAGGTGAAATTCGTAGATATTCGGAAGAACACCAGTGGCGAAGGCGACTTACTGGCTCGATTCTGACGCTGAGGTGCGAAAGCGTGGGGAGCAAAC
ASV197	Actinobacteria; Actinobacteria; Corynebacteriales; Corynebacteriaceae; Corynebacterium 1							1		1	TACGTAGGGTGCGAGCGTTGTCCGGAATTACTGGGCGTAAAGGGCTCGTAGGTGGTTTGTCGCGTCGTCTGTGAAATTCCGGGGCTTAACTCCGGGCGTGCAGGCGATACGGGCATAACTTGAGTACTGTAGGGGTAACTGGAATTCCTGGTGTAGCGGTGAAATGCGCAGATATCAGGAGGAACACCGATGGCGAAGGCAGGTTACTGGGCAGTTACTGACGCTGAGGAGCGAAAGCATGGGTAGCGAA
ASV198	Proteobacteria; Alphaproteobacteria; SAR11 clade; subclade I; subclade Ia			1	1		1			1	TACGAAGGGACCTAGCGTAGTTCGGAATTACTGGGCTTAAAGAGTTCGTAGGTGGTTGAAAAAGTTGGTGGTGAAATCCCAGAGCTTAACTCTGGAACTGCCATCAAAACTTTTCAGCTGGAGTTTGATAGAGGAAAGCAGAATTTCTAGTGTAGAGGTGAAATTCGTAGATATTAGAAAGAATACCAATTGCGAAGGCAGCTTTCTGGATCATTACTGACACTGAGGAACGAAAGCATGGGTAGCGAAG
ASV199	Proteobacteria; Alphaproteobacteria; SAR11 clade; subclade I; subclade Ib		1		1						TACGAAGGGACCTAGCGTAGTTCGAAATTACTGGGCTTAAAGAGTTCGTAGGTGGTTAAAAAAGTTGGTTGTGAAATCCCGAAGCTTAACTTCGGAACTGCAATCAAAACTTTTTAGCTAGAGTATGATAGAGGAAAGCAGAATTTCTAGTGTAGAGGTGAAATTCGTAGATATTAGAAAGAATACCAATTGCGAAGGCAGCTTTCTGGATCATTACTGACGCTGAGGAACGAAAGCATGGGTAGCGAAG
ASV200	Proteobacteria; Alphaproteobacteria; SAR11 clade; subclade V; subclade Va	0.0502015							1	1	TACGGAAGGTCCTAGCGTTGTTCGGAATTACTGGGCGTAAAGCGCATGTAGGCGGAACAAAAAGTTAGAAGTGAAATCCCTGGGCTCAACCTAGGAATTGCTTTTAAAACTTTTGTTCTGGAATTCAGGAGAGGAAAATGGAATTTCCAGTGTAGAGGTGAAATTCGTAGATATTGGAAGGAACACCAGTGGCGAAGGCGATTTTCTGGACTGATATTGACGCTGAGATGCGAAGGCATGGGTAGCAAAC
ASV201	Proteobacteria; Gammaproteobacteria; Cellvibrionales; Halieaceae; OM60(NOR5) clade								2	2	TACGGAGGGTGCGAGCGTTAATCGGAATTACTGGGCGTAAAGCGCGCGTAGGTGGTCTGTTAAGTCGGATGTGAAAGCCCCGGGCTCAACCTGGGAACTGCATCCGATACTGGCAGACTAGAGTGCGGGAGAGGGAGGTAGAATTCCACGTGTAGCGGTGAAATGCGTAGATATGTGGAGGAATACCGGTGGCGAAGGCGGCCTCCTGGCTCGACACTGACACTGAGGTGCGAAAGCGTGGGGAGCAAAC
ASV202	Proteobacteria; Gammaproteobacteria; Betaproteobacteriales; Methylophilaceae; OM43 clade			2	2						TACGTAGGGTGCGAGCGTTAATCGGAATTACTGGGCGTAAAGCGTGCGCAGGCGGTTTTGTAAGTCAGATGTGAAATCCCCGAGCTTAACTTGGGAACTGCGTTTGAAACTACAAGACTAGAGTGTGTCAGAGGGGGGTAGAATTCCACGTGTAGCAGTGAAATGCGTAGAGATGTGGAGGGATACCAATGGCGAAGGCAGCCCCCTGGGATAACACTGACGCTCATGCACGAAAGCGTGGGGAGCGAAC
ASV203	Actinobacteria; Actinobacteria; Frankiales; Geodermatophilaceae; Geodermatophilus						1			1	TACGTAGGGTGCAAGCGTTGTCCGGAATTATTGGGCGTAAAGAGCTCGTAGGCGGTTTGTCGCGTCGGCTGTGAAAGCCCGGAGCTCAACTCCGGGTCTGCAGTCGATACGGGCAGACTTGAGTGTTGCAGGGGAGACTGGAATTCCTGGTGTAGCGGTGAAATGCGCAGATATCAGGAGGAACACCGGTGGCGAAGGCGGGTCTCTGGGCAACAACTGACGCTGAGGAGCGAAAGCGTGGGGAGCGAAC
ASV204	Proteobacteria; Alphaproteobacteria; SAR11 clade; subclade I; subclade Ia		1		1						TACGAAGGGACCTAGCGTAGTTCGGAATTACTGGGCTTAAAGAGTTCGTAGGTGGTTGAAAAAGTTGGTGGTGAAATCCCAGAGCTTAACTCTGGAACTGCCATCAAAACTTTTCAGCTAGAGTTTGATAGAGGAAAGCAGAATTTCTAGTGTAGAGGTGAAATTCGTAGATATTAGAAAGAATACCAAATGCGAAGGCAGCTTTCTGGATCAATACTGACACTGAGGAACGAAAGCATGGGTAGCGAAG
ASV205	Proteobacteria; Alphaproteobacteria; SAR11 clade; subclade I; subclade Ia							1		1	TACGAAGGGACCTAGCGTAGTTCGGAATTACTGGGCTTAAAGAGTTCGTAGGTGGTTGAAAAAGTTGGTGGTGAAATCCCAGAGCTTAACTCTGGAACTGCCATCAAAACTTTTCAGCTAGAGTATGATAGAGGAAAGCAGAATTTCTAGTGTAGAGGTGAAATTCGTAGATATTAGAAAGAATACCAAATGCGAAGGCAGCTTTCTGGATCATTACTGACACTGAGGAACGAAAGCATGGGTAGCGAAG
ASV206	Proteobacteria; Alphaproteobacteria; SAR11 clade; subclade I; subclade Ia			1	1						TACGAAGGGACCTAGCGTAGTTCGGAATTACTGGGCTTAAAGAGTTCGTAGGTGGTTGAAAAAGTTGGTGGTGAAATCCCAGAGCTTAACTCTGGAACTGCCATCAAAACTTTTCAGCTAGAGTATGATAGAGGAAGGCAGAATTTCTAGTGTAGAGGTGAAATTCGTAGATATTAGAAAGAATACCAATTGCGAAGGCAGCTTTCTGGATCATTACTGACACTGAGGAACGAAAGCATGGGTAGCGAAG
ASV207	Proteobacteria; Alphaproteobacteria; Rhodobacterales; Rhodobacteraceae; undefined					1				1	TACGGAGGGGGCTAGCGTTGTTCGGAATTACTGGGCGTAAAGCGCACGTAGGCGGACTGGAAAGTTGGGGGTGAAATCCCGGGGCTCAACCTCGGAACTGCCTTCAAAACTATCAGTCTGGAGTTCGAGAGAGGTGAGTGGAATTCCGAGTGTAGAGGTGAAATTCGTAGATATTCGGAGGAACACCAGTGGCGAAGGCGGCTCACTGGCTCGATACTGACGCTGAGGTGCGAAAGCGTGGGGAGCAAAC
ASV208	Proteobacteria; Alphaproteobacteria; SAR11 clade; subclade I; subclade Ia								1	1	TACGAAGGGACCTAGCGTAGTTCGGAATTACTGGGCTTAAAGAGTTCGTAGGTGGTTGAAAAAGTTGGTGGTGAAATCCCAGAGCTTAACTCTGGAACTGCCATCAAAACTTTTCAGCTAGAGTATGATAGAGGAAAGCAGAATTTCTAGTGTAGAGGTGAAATTCGTAGATATTAGAAAGAATACCAATTGCGAAGGCAGCTTTCTGGATCATTACTGACGCTGAGGAACGAAAGCATGGGTAGCGAAG
ASV209	Proteobacteria; Alphaproteobacteria; Parvibaculales; PS1 clade; undefined					1				1	TACGGAGGGGGCTAGCGTTGTTCGGAATCACTGGGCGTAAAGCGCGCGTAGGCGGACTGATCAGTTGGGGGTGAAAGCCCGGAGCTCAACTCCGGAACTGCCTTCAATACTGTCAGTCTTGAGGTCGAGAGAGGTAAGCGGAATTCCGAGTGTAGAGGTGAAATTCGTAGATATTCGGAAGAACACCAGTGGCGAAGGCGGCTTACTGGCTCGATACTGACGCTGAGGTGCGAAAGCGTGGGGAGCAAAC
ASV210	Proteobacteria; Alphaproteobacteria; SAR11 clade; subclade I; subclade Ib	0.0409563									TACGAAGGGACCTAGCGTAGTTCGGAATTACTGGGCTTAAAGAGTTCGTAGGTTGTCAAAAAAGTTGGTGGTGAAATCCCAGAGCTTAACTCTGGAACTGCCATCAAAACTTTTTGGCTAGAGTTTGATAGAGGAAAGCAGAATTTCTAGTGTAGAGGTGAAATTCGTAGATATTAGAAAGAATACCAATTGCGAAGGCAGCTTTCTGGATCATTACTGACACTGAGGAACGAAAGCATGGGTAGCGAAG
ASV211	Proteobacteria; Alphaproteobacteria; SAR11 clade; subclade I; subclade Ib	0.0712942									TACGAAGGGACCTAGCGTAGTTCGGAATTACTGGGCTTAAAGAGTTCGTAGGTGGTTAAAATAGTTGGTTGTGAAATCCCGAAGCTTAACTTCGGAACTGCAATCAAAACTTTTTAGCTAGAGTATGATAGAGGAAAGCAGAATTTCTAGTGTAGAGGTGAAATTCGTAGATATTAGAAAGAATACCAATTGCGAAGGCAGCTTTCTGGATCATTACTGACACTGAGGAACGAAAGCATGGGTAGCGAAG
ASV212	Proteobacteria; Alphaproteobacteria; SAR11 clade; subclade I; subclade Ib	0.0561252									TACGAAGGGACCTAGCGTAGTTCGGAATTACTGGGCTTAAAGAGTTCGTAGGTTGTTAAAAAAGTTGGTGGTGAAATCCCAGAGCTTAACTCTGGAACTGCCATCAAAACTTTTTAGCTAGAGTTTGATAGAGGAAAGCAGAATTTCTAGTGTAGAGGTGAAATTCGTAGATATTAGAAAGAATACCAATTGCGAAGGCAGCTTTCTGGATCATAACTGACACTGAGGAACGAAAGCATGGGTAGCGAAG
ASV213	Proteobacteria; Alphaproteobacteria; SAR11 clade; subclade I; subclade Ib	0.0364056									TACGAAGGGACCTAGCGTAGTTCGGAATTACTGGGCTTAAAGAGTTCGTAGGTGGTTAAAAAAGTTGGTGGTGAAATCCCAGAGCTTAACTCTGGAACTGCCATCAAAACTTTTTAGCTAGAGTAAGATAGAGGAAAGCAGAATTTCTAGTGTAGAGGTGAAATTCGTAGATATTAGAAAGAATACCAATTGCGAAGGCAGCTTTCTGGATCTTTACTGACGCTGAGGAACGAAAGCATGGGTAGCGAAG
ASV214	Proteobacteria; Alphaproteobacteria; SAR11 clade; subclade I; subclade Ib	0.0333718									TACGAAGGGACCTAGCGTAGTTCGGAATTACTGGGCTTAAAGAGTTCGTAGGTGGTCAAAAAAGTTGGTGGTGAAATCCCAGAGCTTAACTCTGGAACTGCCATCAAAACTTTTTGGCTAGAGTATGATAGAGGAAAGCAGAATTTCTAGTGTAGAGGTGAAATTCGTAGATATTAGAAAGAATACCAATTGCGAAGGCAGCTTTCTGGATCATTACTGACACTGAGGAACGAAAGCATGGGTAGCGAAG
ASV215	Proteobacteria; Alphaproteobacteria; SAR11 clade; subclade II; subclade IIa	0.0773618									TACGAAGGGACCTAGCGTAGTTCGGAATTACTGGGCTTAAAGAGCTCGTAGGTGGTTAAAAAAGTTGATGGTGAAATCCCAAGGCTTAACCTTGGAACTGCCATCAAAACTTTTTAGCTAGAGTGTGATAGAGGTAAGTGGAATTTCTAGTGTAGAGGTGAAATTCGTAGATATTAGAAAGAACACCAAATGCGAAGGCAACTTACTGGGTCATCACTGACACTGAGGAGCGAAAGCATGGGTAGCGAAG
ASV216	Proteobacteria; Alphaproteobacteria; SAR11 clade; subclade II; subclade IIa	0.0455069									TACGAAGGGACCTAGCGTAGTTCGGAATTACTGGGCTTAAAGAGCTCGTAGGTGGTTAAAAAAGTTGATTGTGAAATCCCAAGGCTCAACCTTGGAACTGCAATCAAAACTTTTTAGCTAGAGTGTGATAGAGGAAAGTGGAATTTCTAGTGTAGAGGTGAAATTCGTAGATATTAGAAAGAACACCAAATGCGAAGGCAACTTTCTGGGTCACTACTGACACTGAGGAGCGAAAGCATGGGTAGCGAAG
ASV217	Proteobacteria; Alphaproteobacteria; SAR11 clade; subclade II; subclade IIa	0.0606759									TACGAAGGGATCTAGCGTAGTTCGGAATTACTGGGCTTAAAGAGCTCGTAGGTGGTTAAAAAAGTTGGTGGTGAAATCCCAAGGCTCAACCTTGGAACTGCCATCAAAACTTTTTAGCTTGAGTGTGATAGAGGAAAGTGGAATTTCTAGTGTAGAGGTGAAATTCGTAGATATTAGAAAGAACACCAAAAGCGAAGGCAACTTTCTGGATCACTACTGACACTGAGGAGCGAAAGCATGGGTAGCGAAG
ASV218	Proteobacteria; Alphaproteobacteria; SAR11 clade; subclade II; subclade IIa	0.059159									TACGAAGGGACCTAGCGTAGTTCGGAATTACTGGGCTTAAAGAGCTCGTAGGTGGTTAAAAAAGTTGATGGTGAAATCCCAAGGCTCAACCTTGGAACTGCCATCAAAACTTTTTAGCTAGAGTGTGACAGAGGAAAGTGGAATTTCTAGTGTAGAGGTGAAATTCGTAGATATTAGAAAGAACACCAAAAGCGAAGGCAACTTTCTGGGTCACTACTGACACTGAGGAGCGAAAGCATGGGTAGCGAAG
ASV219	Proteobacteria; Alphaproteobacteria; SAR11 clade; subclade II; subclade IIa	0.04399									TACGAAGGGACCTAGCGTAGTTCGGAATTACTGGGCTTAAAGAGCTCGTAGGTGGTTAAAAAAGTTGGTGGTGAAATCCCAAGGCTCAACCTTGGAACTGCCATCAAAACTTTTTAGCTAGAGTATGATAGAGGAAAGTGGAATTTCTAGTGTAGAGGTGAAATTCGTAGATATTAGAAAGAACATCAAAAGCGAAGGCAACTTTCTGGATCATTACTGACACTGAGGAGCGAAAGCATGGGTAGCGAAG
ASV220	Proteobacteria; Alphaproteobacteria; SAR11 clade; subclade II; subclade IIa	0.0348887									TACGAAGGGACCTAGCGTAGTTCGGAATTACTGGGCTTAAAGAGCTCGTAGGTGGTTAAAATAGTTGGTGGTGAAATCCCAAGGCTCAACCTTGGAACTGCCATCAAAACTTTTTAGCTTGAGTATGATAGAGGAAAGTGGAATTTCTAGTGTAGAGGTGAAATTCGTAGATATTAGAAAGAACACCAAATGCGAAGGCAACTTTCTGGATCATTACTGACACTGAGGAGCGAAAGCATGGGTAGCGAAG
ASV221	Proteobacteria; Alphaproteobacteria; SAR11 clade; subclade II; subclade IIa	0.0318549									TACGAAGGGACCTAGCGTAGTTCGGAATTACTGGGCTTAAAGAGCTCGTAGGTGGTTAGAAAAGTTGGTGGTGAAATCCCAAGGCTCAACCTTGGAACTGCCATCAAAACTTTCTAGCTAGAGTGTGATAGAGGAAAGTGGAATTTCTAGTGTAGAGGTGAAATTCGTAGATATTAGAAAGAACACCAAATGCGAAGGCAACTTTCTGGATCGCAACTGACACTGAGGAGCGAAAGCATGGGTAGCGAAG
ASV222	Proteobacteria; Alphaproteobacteria; SAR11 clade; subclade III; subclade IIIa	0.0606759									TACGAAGGGACCTAGCGTAGTTCGGAATTACTGGGCGTAAAGCGCGCGTAGGCGGTTATGTAAGTTAATTGTGAAAGCCCAAAGCTCAACTTTGGAACTGCAATTAAAACTATTTAGCTAGAGTTTGATAGAGGAAAGCGGAATACATAGTGTAGAGGTGAAATTCGTAGATATTATGTAGAACACCAGTTGCGAAGGCGGCTTTCTGGATCATTACTGACGCTGAGGTGCGAAAGTATGGGTAGCGAAG
ASV223	Proteobacteria; Alphaproteobacteria; SAR11 clade; subclade III; subclade IIIa	0.0515745									TACGAAGGGACCTAGCGTAGTTCGGAATTACTGGGCGTAAAGCGCGCGTAGGCGGTTAAGTAAGTTAATTGTGAAAGCCCAAAGCTTAACTTTGGAACTGCAATTAAAACTATTTAGCTAGAGTTTGATAGAGGAAAGCGGAATACATAGTGTAGAGGTGAAATTCGTAGATATTATGTAGAACACCAGTTGCGAAGGCGGCTTTCTGGATCATTACTGACGCTGAGGTGCGAAAGTATGGGTAGCGAAG
ASV224	Proteobacteria; Alphaproteobacteria; SAR11 clade; subclade V; subclade Vb	0.059159									TACGAAGGGGGCTAGCGTTGTTCGGAATCACTGGGCGTAAAGCGTATGTAGGCGGATCAAAAAGTTAGATGTGAAATCCCTGGGCTCAACCCAGGAACTGCATTTAAAACTAGTGATCTAGAATTTGGTAGGGGTTAGTAGAATTTCCAGTGTAGAGGTGAAATTCGTAGATATTGGAAAGAATACCAGTGGCGAAGGCGACTAACTGGGCCATTTTTGACGCTGAGATACGAAAGCGTGGGTAGCAAAC
ASV225	Proteobacteria; Alphaproteobacteria; SAR11 clade; subclade V; subclade Vb	0.0485407									TACGAAGGGGGCTAGCGTTGTTCGGAATCACTGGGCGTAAAGCGTATGTAGGCGGATCAAAAAGTTAGATGTGAAATCCCTGGGCTCAACCCAGGAACTGCATTTAAAACTAGTGATCTAGAAATTGGCAAGGGTTAGTAGAAATTCCAGTGTAGAGGTGAAATTCGTAGATATTGGAAAGAATACCAGAAGCGAAGGCGACTAACTAGACCATTTTTGACGCTGAGATACGAAAGCGTGGGTAGCAAAC
ASV226	Proteobacteria; Alphaproteobacteria; SAR11 clade; subclade I; subclade Ia	0.0955646									TACGAAGGGACCTAGCGTAGTTCGGAATTACTGGGCTTAAAGAGTTCGTAGGTTGTTGAAATAGTTGGTGGTGAAATCCCAGAGCTTAACTCTGGAACTGCCATCAAAACTTTTCAGCTAGAGTATGATAGAGGAAAGCAGAATTTCTAGTGTAGAGGTGAAATTCGTAGATATTAGAAAGAATACCAATTGCGAAGGCAGCTTTCTGGATCATTACTGACACTGAGGAACGAAAGCATGGGTAGCGAAG
ASV227	Proteobacteria; Alphaproteobacteria; SAR11 clade; subclade I; subclade Ia	0.0879801									TACGAAGGGACCTAGCGTAGTTCGGAATTACTGGGCTTAAAGAGTTCGTAGGTGGTTGAAAAAGTTGGTGGTGAAATCCCAGAGCTTAACTCTGGAACTGCCATCAAAACTTTTCAGCTAGAGTTTGATAGAGGAAAGCAGAATTTCTAGTGTAGAGGTGAAATTCGTAGATATTAGAAAGAATACCAAATGCGAAGGCAGCTTTCTGGATCATTACTGACACTGAGGAACGAAAGCATGGGTAGCGAAG
ASV228	Proteobacteria; Alphaproteobacteria; SAR11 clade; subclade I; subclade Ia	0.0318549									TACGAAGGGACCTAGCGTAGTTCGGAATTACTGGGCTTAAAGAGTTCGTAGGTTGTTGAAATAGTTGGTGGTGAAATCCCAGAGCTTAACTCTGGAACTGCCATCAAAACTTTTCAGCTAGAGTATGATAGAGGAAAGCAGAATTTCTAGTGTAGAGGTGAAATTCGTAGATATTAGAAAGAATACCAAATGCGAAGGCAGCTTTCTGGATCATTACTGACACTGAGGAACGAAAGCATGGGTAGCGAAG
ASV229	Proteobacteria; Alphaproteobacteria; Rhodobacterales; Rhodobacteraceae; undefined	0.07									TACGGAGGGTCCAAGCGTTAATCGGAATTACTGGGCGTAAAGCGCGCGTAGGCGGATTAGAAAGTTGGGGGTGAAATCCCGGGGCTCAACCTCGGAACTGCCTTCAAAACTGCTAGTCTAGAGTTCGAGAGAGGTGAGTGGAATTCCGAGTGTAGAGGTGAAATTCGTAGATATTCGGAGGAACACCAGTGGCGAAGGCGGCTCACTGGCTCGATACTGACGCTGAGGTGCGAAAGTGTGGGGAGCAAAC
ASV230	Proteobacteria; Alphaproteobacteria; Rhodobacterales; Rhodobacteraceae; undefined	0.07									TACGGAGGGGGTTAGCGTTGTTCGGAATTACTGGGCGTAAAGCGCACGTAGGCGGATTAGTCAGTCAGGGGTGAAATCCCGAGGCTCAACCTCGGAACTGCCTTTGATACTGCTAGTCTAGAGTTCGAGAGAGGTGAGTGGAATTCCGAGTGTAGAGGTGAAATTCGTAGATATTCGGAGGAACACCAGTGGCGAAGGCGGCTCACTGGCTCGATACTGACGCTGAGGTGCGAAAGCGTGGGGAGCAAAC
ASV231	Proteobacteria; Alphaproteobacteria; Rhodobacterales; Rhodobacteraceae; undefined	0.04									TACGGAGGGGGTTAGCGTTGTTCGGAATTACTGGGCGTAAAGCGCGCGTAGGCGGACTGGAAAGTTGGGGGTGAAATCCCGAGGCTCAACCTCGGAACTGCCTTCAAAACTCCCAGTCTAGAGTTCGAGAGAGGTGAGTGGAATTCCAAGTGTAGAGGTGAAATTCGTAGATATTTGGAGGAACACCAGTGGCGAAGGCGGCTCACTGGCTCGATACTGACGCTGAGGTGCGAAAGTGTGGGGAGCAAAC
ASV232	Proteobacteria; Alphaproteobacteria; Rhodobacterales; Rhodobacteraceae; undefined	0.06									TACGGAGGGGGTTAGCGTTGTTCGGAATTACTGGGCGTAAAGCGCACGTAGGTGGATTAGTAAGTCAGAGGTGAAATCCCAGGGCTCAACCCTGGAACTGCCTTTGATACTGCTAGTCTAGAGTTCGAGAGAGGTGAGTGGAATTCCAAGTGTAGAGGTGAAATTCGTAGATATTTGGAGGAACACCGGTGGCGAAGGCGGCTCACTGGCTCGATACTGACACTGAGGTGCGAAAGCGTGGGGAGCAAAC
ASV233	Proteobacteria; Alphaproteobacteria; Puniceispirillales; SAR116 clade; undefined	0.08									TACGAAGGGGGCGAGCGTTGTTCGGAATAACTGGGCGTAAAGGGCGCGTAGGCGGTCTATCCAGTTGGGCGTGAAAGCCCTGGGCTCAACCCAGGAATTGCGTCCAATACTAATAGACTAGAGACCGAGAGAGGATAGTGGAATTTCCAGTGTAGAGGTGAAATTCGTAGATATTGGAAAGAACACCAGTGGCGAAAGCGACTATCTGGCTCGGTTCTGACGCTGAGGCGCGAAAGCGTGGGGAGCAAAC
ASV234	Proteobacteria; Alphaproteobacteria; Puniceispirillales; SAR116 clade; Candidatus Puniceispirillum	0.074328									TACGAAGGGGGCGAGCGTTGTTCGGAATTACTGGGCGTAAAGGGCGCGTAGGCGGTCCTTTAAGTTAGGCGTGAAAGCCCCGGGCTCAACCTGGGAACTGCGCTTAATACTGAGGGACTAGAAAACGGAAGAGGGTAGTGGAATTCCCAGTGTAGAGGTGAAATTCGTAGATATTGGGAAGAACACCAGTGGCGAAAGCGGCTACCTGGTCCGATTTTGACGCTGAGGCGCGAAAGCGTGGGGAGCAAAC
ASV235	Proteobacteria; Alphaproteobacteria; Puniceispirillales; SAR116 clade; undefined	0.0561252									TACGAAGGGGGCGAGCGTTGTTCGGAATTACTGGGCGTAAAGGGAGCGCAGGCGGTTCAATTAGTTAGGCGTGAAAGCCCCGGGCTCAACCTGGGAACTGCGCTTAATACTGTTGAGCTAGAATACAGAAGAGGATAGTGGAATTCCCAGTGTAGAGGTGAAATTCGTAGATATTGGGAAGAACACCGGTGGCGAAAGCGGCTATCTGGTCTGTTATTGACGCTGAGGCTCGAAAGCGTGGGGAGCAAAC
ASV236	Proteobacteria; Alphaproteobacteria; Puniceispirillales; SAR116 clade; Candidatus Puniceispirillum	0.0530914									TACGAAGGGGGCGAGCGTTGTTCGGAATTACTGGGCGTAAAGGGCGCGTAGGCGGTCGTTTAAGTTAGGCGTGAAATCCCCGGGCTCAACCTGGGAACTGCGCTTAAAACTGAAAGACTAGAAAACGGAAGAGGGTAGTGGAATTCCCAGTGTAGAGGTGAAATTCGTAGATATTGGGAAGAACACCAGTGGCGAAAGCGGCTACCTGGTCCGATTTTGACGCTGAGGCGCGAAAGCGTGGGGAGCAAAC
ASV237	Proteobacteria; Alphaproteobacteria; Puniceispirillales; SAR116 clade; undefined	0.0546083									TACGAAGGGGGCGAGCGTTGTTCGGAATTACTGGGCGTAAAGGGCGCGCAGGCGGCTAATCCAGTCAGGTGTGAAATCCCCGGGCTTAACCTGGGAACTGCACTTGATACTGATTAGCTAGAAAACGGAAGAGGAGAGTGGAATTCCCAGTGTAGAGGTGAAATTCGTAGATATTGGGAAGAACACCAGTGGCGAAAGCGGCTCTCTGGTCCGATTTTGACGCTGAGGCGCGAAAGCGTGGGGAGCGAAC
ASV238	Proteobacteria; Alphaproteobacteria; Puniceispirillales; SAR116 clade; undefined	0.0333718									TACGAAGGGGGCGAGCGTTGTTCGGAATTACTGGGCGTAAAGGGAGCGCAGGCGGTTCATTGAGTTAGGCGTGAAAGCCCCGGGCTTAACCTGGGAACTGCGCTTAATACTGATGAACTAGAAAACAGGAGAGGGTAGTGGAATTTCCAGTGTAGAGGTGAAATTCGTAGATATTGGAAAGAACACCGGTGGCGAAAGCGGCTACCTGGCCTGGTTTTGACGCTGAGGCTCGAAAGCGTGGGGAGCAAAC
ASV239	Proteobacteria; Alphaproteobacteria; Puniceispirillales; SAR116 clade; undefined	0.0348887									TACGAAGGGGGCGAGCGTTGTTCGGAATTATTGGGCGTAAAGGGCGCGCAGGCTGTTTGGATAGTTAGACGTGAAAGCCCTGGGCTTAACCTAGGAACTGCGTTTAATACTGTCAAACTAGAGAACTAGAGAGGATAGCGGAACTCCCAGTGTAGAGGTGAAATTCGTAGATATTGGGAAGAACATCAGTGGCGAAAGCGGCTGTCTGGCTAGTTTCTGACGCTGAGGCGCGAAAGCGTGGGGAGCAAAC
ASV240	Proteobacteria; Gammaproteobacteria; Cellvibrionales; Halieaceae; OM60(NOR5) clade	0.08									TACGGAGGGTGCAAGCGTTAATCGGAATTACTGGGCGTAAAGCGCGCGTAGGCGGTTTTTTAAGTCGGATGTGAAAGCCCCGGGCTCAACCTGGGAACTGCATCCGATACTGGAAGACTAGAATGCGGGAGAGGGAGGTAGAATTCCATGTGTAGCAGTGAAATGCGTAGATATATGGAGGAATACCAGTGGCGAAGGCGGCCTCCTGGCTCGACATTGACGCTGAGGTGCGAAAGCGTGGGGAGCAAAC
ASV241	Proteobacteria; Gammaproteobacteria; KI89A clade; undefined; undefined	0.06									TACGGAGGGTACGAACGTTAATCGGAATTACTGGGCGTAAAGCGCGCGTAGGCGGTTTGATAAGTGGGATGTGAAAGCCCCGGGCTTAACCTGGGAACTGCATTCCAAACTGTCAGACTAGAGTGTGGTAGAGGGAGGTAGAATTTCCTGTGTAGCGGTGAAATGCGTAGATATAGGAAGGAATACCGATGGCGAAGGCAGCCTCCTGGACCAACACTGACGCTGAGGCGCGAAAGCGTGGGGAGCAAAC
ASV242	Proteobacteria; Gammaproteobacteria; KI89A clade; undefined; undefined	0.05									TACGGAGGGATCGAACGTTAATCGGAATTACTGGGCGTAAAGCGCGCGTAGGCGGTTCGATAAGTGGAGTGTGAAATCCCTGGGCTCAACCTGGGAACTGCATTCCAAACTGTCGGACTAGAGTATGGTAGAGGGAGGTAGAATTTCTTGTGTAGCGGTGAAATGCGTAGATATAAGAAGGAATACCGATGGCGAAGGCAGCCTCCTGGACCAATACTGACGCTGAGGTGCGAAAGCGTGGGGAGCAAAC
ASV243	Bacteroidetes; Bacteroidia; Flavobacteriales; Flavobacteriaceae; NS5 marine group	0.09									TACGGAGGATCCAAGCGTTATCCGGAATCATTGGGTTTAAAGGGTCCGTAGGTGGTTGATTAAGTCAGAGGTGAAAGCCTATCGCTCAACGATAGAACTGCCTTTGATACTGATTGACTTGAGTTATTGTGAAGTAGTTAGAATATGTAGTGTAGCGGTGAAATGCATAGATATTACATAGAATACCGATTGCGAAGGCAGATTACTAACAATATACTGACACTGAGGGACGAAAGCGTGGGTAGCGAAC
ASV244	Verrucomicrobia; Verrucomicrobiae; Opitutales; Puniceicoccaceae; MB11C04 marine group	0.09									TACGGAGACCTCGAGCGTTACTCGGATTCACTGGGCGTAAAGGGTGAGTAGGCGGCCGAGTATGTCGGGTGTGAAATCCCGGGGCTTAACCCCGGAACTGCGCCCGAAACTACTTGGCTAGAGTCTCGGAGAGGATAGTGGAATTCCAGGTGTAGCGGTGAAATGCGTAGATATCTGGAGGAACACCAGTGGCGAAGGCGACTGTCTGGACGAGAACTGACGCTCAATCACGAAAGCGTGGGTAGCGAAA
ASV245	Proteobacteria; Deltaproteobacteria; Bdellovibrionales; Bacteriovoracaceae; OM27 clade	0.09									TACGGAGGGTGCAAGCGTTACTCGGAATTACTGGGCGTAAAGCGAGCGCAGGCGGCTTATTAAGTCAGGTGTGAAAGCCCGGGGCTCAACCCCGGAACTGCACCTGAAACTGGTAAGCTTGAGGATGAGAGAGGAAAGTAGAATTTCTGGTGTAGAGGTGAAATTCGTTGATATCAGAAGGAATACCCGTGGCGAAGGCGGCTTTCTGGCTCATTTCTGACGCTGAGGCTCGAAAGTGTGGGTAGCAAAC
ASV246	Bacteroidetes; Bacteroidia; Cytophagales; Cyclobacteriaceae; Marinoscillum	0.09									TACGGAGGGTGCAAGCGTTGTCCGGATTTATTGGGTTTAAAGGGTACGTAGGCGGCCAATTAAGTCAGTGGTGAAAGCCAGCAGCTCAACTGTTGAACTGCCATTGATACTGATTGGCTCGAGTTCTGTTAAGGTAGGCGGAATTGATGGTGTAGCGGTGAAATGCATAGATACCATCAGGAACACCGATTGCGAAGGCAGCTTACTAGGCAGAAACTGACGCTAATGTACGAAAGCGTGGGGATCGAAC
ASV247	Bacteroidetes; Bacteroidia; Flavobacteriales; Flavobacteriaceae; NS4 marine group	0.09									TACGGAGGATCCAAGCGTTATCCGGAATTATTGGGTTTAAAGGGTCCGCAGGCGGCCTATTAAGTCAGAGGTGAAATCCAACAGCTCAACTGTTGAACTGCCTTTGATACTGATAGACTTGAGTTATTGTGAAGTGGTTAGAATGTGTGGTGTAGCGGTGAAATGCTTAGATATCACACAGAATACCCATTGCGAAGGCAGATCACTAACAATATACTGACGCTCATGGACGAAAGCGTGGGGAGCGAAC
ASV248	Planctomycetes; Phycisphaerae; Phycisphaerales; Phycisphaeraceae; Urania-1B-19 marine sediment group	0.09									TACGAGAGGTCCGAGCGTTACGCGGAATTACTGGGCTTAAAGCGTACGTAGGCGGATCTACAGGTATCCTGTGAAAGCCCACGGCTCAACCGTGGAATTGCAGGGTAAACCGTAGATCTTGAGGTGGCTAGGGGCTCTCGGAACGGTAGGTGGAGTGGTGAAATGCGTTGATATCTACCGGAACGCCAAAGGGGAAGCCAGGGAGCTGGGGCCATTCTGACGCTGAGGTACGAAAGCGTGGGTAGCGAAC
ASV249	Bacteroidetes; Bacteroidia; Flavobacteriales; Flavobacteriaceae; Formosa	0.09									TACGGAGGATCCAAGCGTTATCCGGAATCATTGGGTTTAAAGGGTCCGTAGGTGGATAATTAAGTCAGAGGTGAAATCTTGCAGCTCAACTGTAAAATTGCCTTTGATACTGGTTATCTTGAGTCATTATGAAGTAGTTAGAATATGTAGTGTAGCGGTGAAATGCATAGATATTACATAGAATACCAATTGCGAAGGCAGATTACTAATAATGTACTGACACTGATGGACGAAAGCGTGGGTAGCGAAC
ASV250	Euryarchaeota; Thermoplasmata; Marine Group II; undefined; undefined	0.09									TACCGGCAGCTCAAGTGGTCGTCGCTTTTATTGGGCCTAAAACGTCCGTAGCCTGTTTGGTAAATCTGTGGGTAAATCAACCCGCTCAACGGGTTGAATTCTGCAGAGACTGCCAGACTAGGGACCGGGAGAGGTGTGGGGTACTCGAGGGGTAGGGGTAAAATCCTGTCATCCTTCGAGGACCACCAGTTGCGAAGGCGCCACACTGGAACGGATCCGACGGTCAGGGACGAAGCCTAGGGGCACGAAC
ASV251	Proteobacteria; Alphaproteobacteria; undefined; undefined; undefined	0.09									TACGGAGGGGGCAAGCGTTGCTCGGAATTACTGGGCGTAAAGCGAGCGTAGGCGGTTAATCAAGTTGGTGGTGAAAGCCCGGAGCTCAACTCCGGAACTGCCATCAAAACTGATTGACTTGAGATTGGTAGAGGAAAATGGAATTCCTAGTGTAGAGGTGAAATTCGTAGATATTGGGAAGAACATCGGTGGCGAAGGCGATTTTCTGGGCCAAATCTGACGCTGAGGTTCGAAAGCGTGGGTAGCAAAC
ASV252	Proteobacteria; Deltaproteobacteria; Bdellovibrionales; Bacteriovoracaceae; undefined	0.09									TACGGAGGGCGCAAGCGTTGCTCGGAATCACTGGGCGTAAAGGGTGCGCAGGCGGTTCATTAAGTCAGATGTGAAAGCCCGGGGCTCAACCCCGGAACTGCATCTGAAACTGGCGAACTTGAGTATGAGAGAGGAAAGTGGAATTCCTGGTGTAGAGGTGAAATTCGTTGATATCAGGAGGAACATCAGTGGCGAAGGCGACTTTCTGGCTCATAACTGACGCTCATGCACGAAAGTGTGGGTAGCAAAC
ASV253	Bacteroidetes; Bacteroidia; Flavobacteriales; NS9 marine group; undefined	0.08									TACGGAGGGTCCAAGCGTTATCCGGATTTATTAGGTTTAAAGGGTCCGCAGGCGGAATTTTAAGTCAGTGGTGAAAGCCTACAGCTCAACTGTAGAACTGCCATTGATACTGATATTCTTGAGTGTGGTTGAAGTGGGCGGAATATGTCATGTAGCGGTGAAATGCTTAGATATGACATAGAACACCAATTGCGAAGGCAGCTCACTAAGCCATTACTGACGCTCATGGACGAAAGCGTGGGGAGCGAAC
ASV254	Marinimicrobia (SAR406 clade); undefined; undefined; undefined; undefined	0.08									TACGAGGGGTGCAAGCGTTGTCCGGAATCACTGGGCGTAAAGGGTCCGTAGGCTTCTCAACAAGTCATTTGTTAAATACATTGGCTTAACCAATGAGCTGCATTTGAAACTGTTGAGATAGAGAATAAGAGAGGAAAGCGGAATTCCTGGTGTAGCGGTGACATGCGTAGATATCAGGAGGAACACCAATGGCGAAGGCAGCTTTCTGGCTTATTTCTGACGCTGAGGGACGAAAGCGTGGGGAGCGAAC
ASV255	Bacteroidetes; Bacteroidia; Flavobacteriales; NS9 marine group; undefined	0.08									TACGGAGGGTGCAAGCGTTATCCGGATTTATTAGGTTTAAAGGGTCCGCAGGCGGAATATTAAGTCAGTGGTGAAAGCCTACAGCTCAACTGTAGAACTGCCATTGAAACTGTTATTCTTGAGTATGGATGAAGTGGGCGGAATATGTCATGTAGCGGTGAAATGCATAGATATGACATGGAACACCAATTGCGAAGGCAGCTCACTAAACCATTACTGACGCTCATGGACGAAAGCGTGGGGAGCGAAC
ASV256	Bacteroidetes; Bacteroidia; Flavobacteriales; Flavobacteriaceae; undefined	0.08									TACGGAGGATCCAAGCGTTATCCGGAATTATTGGGTTTAAAGGGTCCGTAGGTGGATAAATAAGTCAGAGGTGAAATCCTGCAGCTTAACTGTAGAACTGCCTTTGATACTGTTTATCTTGAGTTATTATGAAGTGGTTAGAATGTGTAGTGTAGCGGTGAAATGCATAGATATTACACAGAATACCAATTGCGAAGGCAGATCACTAATAATCAACTGACACTGATGGACGAAAGCGTGGGTAGCGAAC
ASV257	Bacteroidetes; Bacteroidia; Flavobacteriales; NS9 marine group; undefined	0.08									TACGGAGGGTGCAAGCGTTATCCGGATTTATTGGGTTTAAAGGGTCCGTAGGCGGATGATTAAGTCAGTGGTGAAAGCCCACAGCTCAACTGTGGAACTGCCATTGATACTGATCATCTTGAGTACATTTGAAGTTGGCGGAATAGGTCATGTAGCGGTGAAATGCTTAGATATGACCTAGAACACCGATTGCGAAGGCAGCCAACTAAGCTGTTACTGACGCTGAGGGACGAAAGCGTGGGGAGCGAAC
ASV258	Dadabacteria; Dadabacteriia; Dadabacteriales; undefined; undefined	0.08									TACGGAGGGGGCAAACGTTACTCGGATTTACTGGGCGTAAAGGGTCCGTAGGCGGTTTTTTAAGTTAGATGTGAAAGCTTGAAGCTTAACTTCAAAATTGCATCTAAAACTGGATTACTTGATTATTGGAGAGGTTGATGGAATTACCGGTGTAGCGGTGAAATGCGTAGATATCGGTAGGAACACCAGTGGCGAAAGCGATCAACTGGCCAATTAATGACGCTGAGGGACGAAAGCGTGGGTAGCAAAC
ASV259	Proteobacteria; Alphaproteobacteria; Rickettsiales; undefined; undefined	0.08									TACGGGGGGGACAAGTGTTATTCGAAATGACTGGGCGTAAAGGGTCCGTAGGTGGTTAATTAAGTTGATAAGTAAAGATTAGAGCTTAACTTTAAGACACTTTTCAAAACTGATTAACTAGAGTTTGGGAGAGGATAGTAGAATTTTCAGAGTAGGGCTAAAATCCAAAGATACTGAAAGGAATATCAGGAGCGAAGGCGACTATCTGGAACAATACTGACACTGAGGGACGAAAGCATGGGTAGCAAAC
ASV260	Proteobacteria; Deltaproteobacteria; Bdellovibrionales; Bacteriovoracaceae; undefined	0.08									TACGGAGGGTGCAAGCGTTGCTCGGAATTACTGGGCGTAAAGCGTACGCAGGCGGCGCATCAAGTCGGATGTGAAAGCCCTGGGCTCAACCCAGGAACTGCATTCGAAACTGGTGCACTTGAGTCCGAGAGAGGGTGGTGGAATTCCTGGTGTAGAGGTGAAATTCGTTGAGATCAGGAGGAACATCAGCGGCGAAGGCGGCCACCTGGCTCGGTACTGACGCTCATGTACGAAAGCGTGGGTAGCAAAC
ASV261	Bacteroidetes; Bacteroidia; Flavobacteriales; NS9 marine group; undefined	0.07									TACGGAGGGTCCAAGCGTTATCCGGATTTATTAGGTTTAAAGGGTCCGCAGGCGGGACTTTAAGTCAGTGGTGAAAGCCTACAGCTCAACTGTAGAACTGCCATTGAAACTGAAGTCCTTGAGTGTGGTTGAAGTGGGCGGAATATGTCATGTAGCGGTGAAATGCATAGATATGACATAGAACACCAATTGCGAAGGCAGCTCACTAAGCCATTACTGACGCTCATGGACGAAAGCGTGGGGAGCGAAC
ASV262	Cyanobacteria; Oxyphotobacteria; Synechococcales; Cyanobiaceae; undefined	0.07									TACGGGAGTGGCAAGCGTTATCCGGAATTATTGGGCGTAAAGCGTCCGCAGGCGGCTTTTCAAGTCTGCTGTTAAAGCGTGGAGCTTAACTCCATCATGGCAGTGGAAACTGATTGGCTTGAGTATGGTAGGGGCAGAGGGAATTCCCGGTGTAGCGGTGAAATGCGTAGATATCGGGAAGAACACCAGTGGCGAAGGCGCTCTGCTGGGCCATTACTGACGCTCATGGACGAAAGCCAGGGGAGCGAAA
ASV263	Proteobacteria; Deltaproteobacteria; SAR324 clade(Marine group B); undefined; undefined	0.07									TACGTAGGGTGCAAGCGTTGTTCGGAATCACTGGGCGTAAAGGGCGTGTAGGCGGAACGACTAGCGAGGGGTGAAATCCCGGGGCTCAACCCCGGAACTGCTCTTCGAACTGTCGATCTAGAGAAGGTCAGGGGCCGGCGGAATTCCTGGTGTAGAGGTGAAATTCGTAGAGATCAGGAGGAACATCGGAGGCGAAGGCGGCCGGCTGGGGCCATTCTGACGCTGAGGCGCGAAAGCGTGGGGAGCAAAC
ASV264	Proteobacteria; Gammaproteobacteria; Betaproteobacteriales; undefined; undefined	0.07									TACGTAGGGTGCAAGCGTTAATCGGAATTACTGGGCGTAAAGCGTGCGCAGGCGGTTTACTAAGACAGGTGTGAAATCCCCGGGCTTAACCTGGGAACTGCATCTGTGACTAGTAGACTAGAGTTTGGCAGAGGGGGGTGGAATTCCTGGTGTAGCAGTGAAATGCGTAGATATCAGGAGGAACACCGATGGCGAAGGCAGCCCCCTGGGCCACCACTGACGCTCATGCACGAAAGCGTGGGGAGCAAAC
ASV265	Bacteroidetes; Bacteroidia; Flavobacteriales; NS9 marine group; undefined	0.07									TACGGAGGGTGCAAGCGTTATCCGGATTTATTGGGTTTAAAGGGTCCGTAGGCGGATCATTAAGTCAGTGGTGAAAGCCGGCAGCTCAACTGTCGAACTGCCATTGATACTGATGATCTTGAATACGGTTGAAGTTGGCGGAATAGGTCATGTAGCGGTGAAATGCTTAGATATGACCTAGAACACCGATTGCGAAGGCAGCCAACTAAGCCGTGATTGACGCTGAGGGACGAAAGCGTGGGGAGCGAAC
ASV266	Proteobacteria; Gammaproteobacteria; Thiotrichales; Thiotrichaceae; undefined	0.07									TACGGAGGGTGCAAGCGTTAATCGGAATTACTGGGCGTAAAGAGTACGTAGGATGTAATGCAAGTCGGATGTGAAATCCCCGGGCTTAACCTGGGAACTGCATTCGAAACTACATTACTAGAGTGTAGTAGAGGTAAGCGGAATTTCGGGTGTAGCGGTGAAATGCGTAGATATCCGAAAGAACATCAGTGGCGAAGGCGGCTTACTGGACTAACACTGACTCTGAGGTACGAAAGCGTGGGGAGCAAAC
ASV267	Bacteroidetes; Bacteroidia; Flavobacteriales; NS9 marine group; undefined	0.07									TACGGAGGATCCAAGCGTTATCCGGATTTATTGGGTTTAAAGGGTCCGTAGGCGGGACATTAAGTCAGTGGTGAAAGCCTTCAGCTTAACTGGAGAATTGCCATTGATACTGATGTTCTTGAGTACACCTGAAGTGGGCGGAATGTGTCATGTAGCGGTGAAATGCATAGATATGACACAGAACACCGATTGCGAAGGCAGCTCACTAAAGTGTAACTGACGCTGAGGGACGAAAGCGTGGGGAGCGAAC
ASV268	Bacteroidetes; Bacteroidia; Cytophagales; Cyclobacteriaceae; Marinoscillum	0.07									TACGGAGGGTTCAAGCGTTTTCCGGATTTATTGGGTTTAAAGAGTGCGTAGGTGGTTTATTAAGTCAGTGGTGAAATCCTGCAGCTCAACTGTAGAACTGCCATTGATACTGGTAAACTTGAGTTTGGTTTAGGTAAGCGGAATTTATGATGTAGCGGTGAAATGCATAGATATCATAAGGAACACCAATAGCGAAGGCAGCTTACTGGACCACAACTGACACTGAGGCACGAAAGCGTGGGTAGCGAAC
ASV269	Proteobacteria; Gammaproteobacteria; Thiotrichales; Thiotrichaceae; undefined	0.07									TACGGAGGGTGCAAGCGTTAATCGGAATTACTGGGCGTAAAGAGTACGTAGGATGTGATGCAAGTCGGATGTGAAATCCCTGGGCTTAACCTAGGAACTGCATTCGAAACTACATTACTAGAGTGTAGTAGAGGAAAGCGGAATTTCGGGTGTAGCGGTGAAATGCGTAGATATCCGAAAGAACATCAGTGGCGAAGGCGGCTTTCTGGACTAACACTGACTCTGAGGTACGAAAGCGTGGGGAGCAAAC
ASV270	Actinobacteria; Acidimicrobiia; Actinomarinales; Actinomarinaceae; Candidatus Actinomarina	0.07									TACGTAGGGGGCGAGCGTTGTCCGGATTTATTGGGCGTAAAGAGCTCGTAGGCGGTTCAACAAGTCGGTCGTGAAAGTTCAGGGCTTAACCCTGAAATGTCGATCGATACTGTTGTGACTAGGATATGGTAGAGGTGAGTGGAATTCCGAGTGTAGCGGTGAAATGCGTAGATATTCGGAGGAACACCAATAGCGAAGGCAGCTCACTGGACCACTATCGACGCTGAGGAGCGAAAGCTAGGGGAGCAAA
ASV271	Bacteroidetes; Bacteroidia; Cytophagales; Cyclobacteriaceae; Marinoscillum	0.07									TACGGAGGGTTCAAGCGTTTTCCGGATTTATTGGGTTTAAAGGGTGCGTAGGTGGTTTATTAAGTCAGTGGTGAAATCCTGCAGCTCAACTGTAGAACTGCCATTGATACTGATAAACTTGAGTTTGGTTTAGGTAAGTGGAATTTATGATGTAGCGGTGAAATGCATAGATATCATAAGGAACACCAATAGCGAAGGCAGCTTACTGGACCATAACTGACACTGAGGCACGAAAGCGTGGGTAGCGAAC
ASV272	Proteobacteria; Deltaproteobacteria; Myxococcales; P3OB-42; undefined	0.07									TACAGAGGGTGCAAGCGTTGTTCGGAATCATTGGGCGTAAAGCGCGCGTAGGCGGCCAAATAAGTCTGATGTGAAAGCCCAGGGCTCAACCCTGGAAGTGCATCGGAAACTGTTTGGCTCGAGTCCCGGAGGGGGTGGTGGAATTCCTGGTGTAGAGGTGAAATTCGTAGATATCAGGAGGAACACCGGTGGCGAAGGCGACCACCTGGACGGTGACTGACGCTGAGGTGCGAAAGCATGGGTAGCAAAC
ASV273	Actinobacteria; Acidimicrobiia; Microtrichales; Microtrichaceae; Sva0996 marine group	0.07									TACGTAGGGAGCAAGCGTTGTCCGGAATTATTGGGCGTAAAGAGCTCGTAGGCGGTTCGGTAAGTCGGGTGTGAAAACTCAAGGCTCAACCTTGAGACGCCACTCGATACTGCTGTGACTTGAGTCCGGTAGAGGAGTGTGGAATTCCTGGTGTAGCGGTGAAATGCGCAGATATCAGGAGGAACACCAGCGGCGAAGGCGGCACTCTGGGCCGGTACTGACGCTGAGGAGCGAAAGCATGGGGAGCAAA
ASV274	Bacteroidetes; Bacteroidia; Flavobacteriales; NS9 marine group; undefined	0.07									TACGGAGGGTGCAAGCGTTATCCGGATTTATTAGGTTTAAAGGGTCCGCAGGCGGAATATTAAGTCAGTGGTGAAAGCCTACAGCTCAACTGTAGAACTGCCATTGATACTGATATTCTTGAGTGTGGTTGAAGTGGGCGGAATATGTCATGTAGCGGTGAAATGCATAGATATGACATGGAACACCAATTGCGAAGGCAGCTCACTAAGCCATTACTGACGCTCATGGACGAAAGCGTGGGTAGCGAAC
ASV275	Marinimicrobia (SAR406 clade); uncultured bacterium FPPU_33B15; undefined; undefined; undefined	0.07									TACGAGGGGTGCGAGCGTTGTCCGGAATCACTGGGCGTAAAGGGTCCGTAGGCGTTTCAACAAGTCATTTGTTAAAGACATCGGCTTAACCGATGGAGTGCATTTGAAACTGTTGGAATCGAGTATAGGAGAGGAAAGTGGAATTCCTGGTGTAGCGGTGACATGCGTAGATATCAGGAGGAACACCAATGGCGAAGGCAGCTTTCTGGCCTATTACTGACGCTGATGGACGAAAGCGTGGGGAGCGAAC
ASV276	Proteobacteria; Alphaproteobacteria; Rickettsiales; undefined; undefined	0.07									TACGAGAGGGGCAAGTGTTATTCGGAATGACTAGGCGTAAAGCGCACATAGACTGTTTTTTAAGTTGAAATTTAAAGTAGGGAGCTTAACTTCTAAATTGGTTTCAATACTAATAAACTAGAGTAAGTATAGAGGATAGTGGAATTTTTAATAAAGAGTTGAAATTCGTCGACATTAGAAGGAAGGCCAATGGCGAAGGCAACTATCTAGTTCTTAACTGACGTTGTTGTGCGAAAGCATGGGTAGCAAA
ASV277	Bacteroidetes; Bacteroidia; Flavobacteriales; Flavobacteriaceae; NS4 marine group	0.07									TACGGAGGATTCGAGCGTTATCCGGAATCATTGGGTTTAAAGGGTCCGTAGGCGGTTTTTTAAGTCAGAGGTGAAATCCTGCAGCTCAACTGTAGAATTGCCTTTGAAACTGAAAGACTTGAGTTATTGTGAAGTGGTTAGAATGTGTGGTGTAGCGGTGAAATGCATAGATATCACACAGAATACCAATTGCGAAGGCAGATCACTAACAATATACTGACGCTCAGGGACGAAAGCGTGGGTAGCGAAC
ASV278	Proteobacteria; Gammaproteobacteria; Oceanospirillales; Litoricolaceae; Litoricola	0.06									TACGAAAGGTGCAAGCGTTAATCGGAATTACTGGGCGTAAAGCGCGCGTAGGCGGCTTGGTAAGTTGGATGTGAAAGCCCCGGGCTCAACCTGGGAACTGCATCCAAAACTGTCTAGCTAGAGTATGGTAGAGGATGGCGGAATTTCCTGTGTAGCGGTGAAATGCGTAGATATAGGAAGGAACATCAGTGGCGAAGGCGGCCATCTGGACCAATACTGACGCTGAGGTGCGAAAGCGTGGGGAGCAAAC
ASV279	Proteobacteria; Alphaproteobacteria; undefined; undefined; undefined	0.06									TACGGAGGGGGCAAGCGTTGCTCGGAATTACTGGGCGTAAAGCGAGCGTAGGCGGTAAATCAAGTTGGTGGTGAAAGCCCGGAGCTCAACTCCGGAACTGCCATCAAAACTGGTTTACTTGAGATTGGTAGAGGAAAATGGAATTCCTAGTGTAGAGGTGAAATTCGTAGATATTGGGAAGAACATCGGTGGCGAAGGCGATTTTCTGGGCCAAATCTGACGCTGAGGTTCGAAAGCGTGGGTAGCAAAC
ASV280	Proteobacteria; Deltaproteobacteria; PB19; undefined; undefined	0.06									TACGGAGGGTGCAAGCGTTGTTCGGAATTATTGGGCGTAAAGCGTGCGTAGGCGGATTGTTAAGTCTGGTGTGAAATCCCTCGGCTCAACCGAGGACGTGCATTGGATACTGGCAGTCTTGAGTCCTGGAGAGGAGAGCGGAATTCCTAGTGTAGAGGTGAAATTCGTAGATATTAGGAGGAACACCAGCGGCGAAAGCGGCTCTCTGGACAGTGACTGACGCTGAGGCACGAAAGCATAGGTAGCAAAC
ASV281	Proteobacteria; Alphaproteobacteria; Rickettsiales; undefined; undefined	0.06									TACGAGAGGGGCTAGTGTTATTCGAAATTACTGGGCGTAAAGGGTAAGTAGGCTGTTTATTAAGTTGTAGATTAAAGCCCAAGGCTTAACTTTGGTATAGTCTACAAAACTGTTAAACTAGAATTGAATAGAGGATAGTGGAATTTCTAATGGAGGGTTAAGTTCCGTAGATATTAGAAGGAACATCAACGGCGAAGGCAACTATCTGGATTTATATTGACGCTGAATTACGAAGGCGTAGGTAGCGAAC
ASV282	Bacteroidetes; Bacteroidia; Flavobacteriales; NS9 marine group; undefined	0.06									TACGGAGGGTGCAAGCGTTATCCGGATTTATTAGGTTTAAAGGGTTCGCAGGCGGAATTTTAAGTCAGTGGTGAAAGCCTATAGCTCAACTATAGAACTGCCATTGATACTGATATTCTTGAGTATAGATGAAGTGGGCGGAATATGTCATGTAGCGGTGAAATGCATAGATATGACATGGAACACCAATTGCGAAGGCAGCTCACTAAACTATTACTGACGCTCATGAACGAAAGCGTGGGGAGCGAAC
ASV283	PAUC34f; undefined; undefined; undefined; undefined	0.06									TACGTAGGGAGCGAGCGTTGTTCGGATTTACTGGGCGTAAAGAGCACGTAGGCGGGCATGCAAGTCGGTTGTGAAATCCTCTGGCTCAACCAGAGAACTGCAATCGAAACTGCATGCCTTGAGTCCAGCAGAGGAAATCGGAATCTTAGGTGTAGCGGTGAAATGCGTAGATATCTAAGAGAACATCAGTGGCGAAGGCGGATTTCTGGGCTGGCACTGACGCTGAGGTGCGAAAGCTGAGGTAGCGAAC
ASV284	Proteobacteria; undefined; undefined; undefined; undefined	0.06									TACGGAGGGTGCGAGCGTTAATCGGAATTACTGGGCGTAAAGCGCGCGTAGGCGGCTTATTAAGTCGGATGTGAAATCCCTGGGCTCAACCTAGGAACTGCATCCGATACTGATAGGCTAGAGTATGGAAGAGGGAAGCGGAATTCCGGGTGTAGCGGTGAAATGCGTAGAGATCCGGAGGAACATCAGTGGCGAAGGCGGCTTCCTGGTCCAATACTGACGCTGAGGTGCGAAAGCGTGGGGAGCAAAC
ASV285	Bacteroidetes; Bacteroidia; Flavobacteriales; NS9 marine group; undefined	0.06									TACGGAGGGTCCAAGCGTTATCCGGATTTATTAGGTTTAAAGGGTCCGCAGGCGGGATTTTAAGTCAGTGGTGAAAGCCTACAGCTCAACTGTAGAACTGCCATTGATACTGATATCCTTGAGTGTGGTTGAAGTAGGCGGAACATGTCATGTAGCGGTGAAATGCATAGATATGACATAGAACACCAATTGCGAAGGCAGCTTACTAAACCATTACTGACGCTGAGGGACGAAAGCGTGGGGAGCGAAC
ASV286	undefined Bacteria; undefined; undefined; undefined; undefined	0.06									TTCCAGCTCCAATAGCGTATATTAAAGTTGTTGTGGTTAAAAAGCTCGTAGTTGGATCTCGGCAGGCTTGGGGCGGTTTGCTTGCTAGTATTACTGCCCTATAGTCTGTAGTTTTGCCAGAGGTTTTAGGGTGCTCTTAATCGAGTGTCCTGGGATGCTGGCAGGTTTACTTTGAAAAAATTAGAGTGCTCAAAGCAGGCTTTTACGCCTGAATATTCGTGCATGGAATAATAGAATAGGAAGTCGTTTC
ASV287	Cyanobacteria; Oxyphotobacteria; Synechococcales; Cyanobiaceae; Prochlorococcus MIT9313	0.06									TACGGGAGTGGCAAGCGTTATCCGGAATTATTGGGCGTAAAGCGTCCGCAGGCGGCCTTTCAAGTCTGCTGTTAAAGAGTGGAGCTTAACTCCATCATGGCAGTGGAAACTGATAGGCTTGAGTATGGTAGGGGCAGAGGGAATTCCCGGTGTAGCGGTGAAATGCGTAGATATCGGGAAGAACACCAGTGGCGAAGGCGCTCTGCTGGGCCATTACTGACGCTCATGGACGAAAGCCAGGGGAGCGAAA
ASV288	Euryarchaeota; Thermoplasmata; Marine Group II; undefined; undefined	0.05									TACCGGCGCCTCAAGTGGTCGTCGCTTTTATTGGGCCTAAAACGTCCGTAGCCGGTTTGGTACATTCGTGGGTAAATCAGCTCGCTCAACGAGTTGAATTCTGCGAGGACGGCCAGACTAGGGACCGGGAGAGGTGTGGGGAACTCTCAGGGTAGGGGTAAAATCCTGTCATCCTGAGAGGACCACCTGTTGCGAAGGCGCCACACTAGAACGGATCCGACGGTCAGGGACGAAGCCTAGGGGCACGAAC
ASV289	Bacteroidetes; Bacteroidia; Flavobacteriales; Flavobacteriaceae; NS5 marine group	0.05									TACGGAGGATCCAAGCGTTATCCGGAATCATTGGGTTTAAAGGGTCCGCAGGCGGTCTGATAAGTCAGAGGTGAAATCCTATCGCTCAACGATAGAACTGCCTTTGATACTGCCAGACTTGAGTTATTGTGAAGTAGTTAGAATGTGTAGTGTAGCGGTGAAATGCATAGATATTACACAGAATACCGATTGCGAAAGCAGATTACTAACAATATACTGACGCTCAGGGACGAAAGCGTGGGTAGCGAAC
ASV290	Proteobacteria; Deltaproteobacteria; PB19; undefined; undefined	0.05									TACGGAGGGTGCAAGCGTTGTTCGGAATTATTGGGCGTAAAGCGTGCGTAGGCGGATTATTAAGTCTGATGTGAAATCCCGCGGCTCAACCGCGGACGTGCATTGGATACTGGTAGTCTTGAGTCCTGGAGAGGAGAGCGGAATTCCTAGTGTAGAGGTGAAATTCGTAGATATTAGGAGGAACACCAGTGGCGAAAGCGGCTCTCTGGACAGTGACTGACGCTGAGGCACGAAAGCATAGGTAGCAAAC
ASV291	Proteobacteria; Alphaproteobacteria; Rickettsiales; undefined; undefined	0.05									TACGAAGGGAACTAGCGTGATTCGGAATGACTGGGCGTAAAGGGTACGTAGGAGGCCTACCAAGTTTTCTTCTAAATCTCATGTTAACATGATCATAGGGGAAAAAACTAGTAGGCTTTGAGTCTAGGAGAGGATTATGGAATTTCTGGTGGAGGGCTAATATCCAAATATATCAGAAGGAACATCAGTGGCGAAGGCAATAATCTGGACTAGAACTGACTCTGAGGTACGAAAGCGTGGGGAGCAAACG
ASV292	Bacteroidetes; Bacteroidia; Flavobacteriales; Flavobacteriaceae; NS2b marine group	0.05									TACGGAGGATCCAAGCGTTATCCGGAATTATTGAGTTTAAAGGGTCCGCAGGCTGTTTTTTAAGTCAGAGGTGAAATCCTGCAGCTCAACTGTAGAACTGCCTTTGATACTGTTTGTCTTGAGTTATTATGAAGTGGTTAGAATGTGTAGTGTAGCGGTGAAATGCATAGATATTACACAGAATACCGATTGCGAAGGCAGATCACTAATAATTAACTGACACTGAGGGACGAAAGCGTGGGTAGCGAAC
ASV293	Proteobacteria; Alphaproteobacteria; Rickettsiales; S25-593; undefined	0.05									TACGGAGGGAGCTAGCGTTGTTCGGAATTACTGGGCGTAAAGGGCGTGTAGGCTGTATGGTAAGTCAGAGGTGAAATCCCTAAGCTTAACTTAGGAACTGCCTTTGATACTATCATGCTAGAGATCGAGAGAGGTTAGTGGAATTCCAAGTGTAGAGGTGAAATTCGTAGATATTTGGAAGAACACCAGTGGCGAAAGCGACTAACTGGCTCGTTTCTGACGCTGAGACGCGAAAGCGTGGGTAGCAAAC
ASV294	Proteobacteria; Deltaproteobacteria; Myxococcales; P3OB-42; undefined	0.05									TACAGAGGGTGCAAGCGTTGTTCGGAATCATTGGGCGTAAAGCGCGCGTAGGCGGTTTCATAAGTCTGATGTGAAAGCCCGGGGCTTAACCTCGGAAGTGCATCGGAAACTGTGTGACTTGAGTCTCGGAGAGGGTGGTGGAATTCCAGGTGTAGAGGTGAAATTCGTAGATATCTGGAGGAACATCGGTGGCGAAGGCGACCACCTGGACGATGACTGACGCTGAGGTGCGAAAGCGTGGGTAGCAAAC
ASV295	Marinimicrobia (SAR406 clade); undefined; undefined; undefined; undefined	0.05									TACGAGGGGTGCTAGCGTTGTCCGGAATCATTGGGCGTAAAGGGTCCGTAGGCGGTTTAACAAGTCAATTGTTAAAGACATCGGCTTAACCGATGGAGTGCGATTGAAACTGTTAGAATAGAGTTTAGGAGAGGAAAGTGGAATTTCTGGTGTAGCGGTGACATGCGTAGATATCAGAAGGAACACCAATGGCGAAGGCAACTTTCTGGCCTAAAACTGACGCTGAGGGACGAAAGCGTGGGGAGCGAAC
ASV296	Proteobacteria; Alphaproteobacteria; Rickettsiales; undefined; undefined	0.05									TACGGGGGGGACAAGTGTTATTCGGAATGACTGGGTGTAAAGAGTCTGTAGGCGGTTTTTTAAGTTGAAATATAAATCTTGTAGCTTGACTTCAAGAAAGGTTTCAAAACTGAAAGACTAGAGTTTGATAGGGGAAAGTAGAATTTCTAATGGAGGGATAAAATTCATAGAGATTAGAAGGAATACCAGAGGCGAAGGCGACTTTCTGGATCAAAACTGACGCTGAGAGACGAAAGCATGGGTAGCGAAC
ASV297	Proteobacteria; Alphaproteobacteria; undefined; undefined; undefined	0.05									TACGGAGGGGGCAAGCGTTGCTCGGAATTACTGGGCGTAAAGCGAGCGTAGGCGGTTAATTTAGTTGGTGGTGAAAGCCCAGAGCTTAACTCTGGAACTGCCATCAAAACTGATTGACTAGAGATTGGTAGAGGAAAATGGAATTCCTAGTGTAGAGGTGAAATTCGTAGATATTGGGAAGAACACCAGTGGCGAAGGCGATTTTCTGGGCCAATTCTGACGCTGAGGTTCGAAAGCGTGGGTAGCAAAC
ASV298	Proteobacteria; Deltaproteobacteria; Bdellovibrionales; Bacteriovoracaceae; OM27 clade	0.05									TACGGAGGGTGCAAGCGTTGCTCGGAATTACTGGGCGTAAAGGGTGTGCAGGCGGTCTATTAAGTCAGATGTGAAAGCCCAGGGCTCAACCCTGGAACTGCATCTGAAACTGGCAGACTTGAGGCAGAGAGAGGGAAGTGGAATTCCTGGTGTAGAGGTGAAATTCGTTGATATCAGGAGGAACACCAGCGGCGAAGGCGGCTTCCTGGCTCTGTTCTGACGCTGAGACACGAAAGCGTGGGGAGCAAAC
ASV299	Marinimicrobia (SAR406 clade); undefined; undefined; undefined; undefined	0.05									TACGAGGGGTGCAAGCGTTGTCCGGAATCACTGGGCGTAAAGGGTCCGTAGGCGTCTTGAAAAGTCATTTGTTAAATACACCGGCTTAACCGGTGAACTGCATTTGAAACTATTAAGATGGAGTATAGGAGAGGAAAGTGGAATTCCTGGTGTAGCGGTGACATGCGTAGATATCAGGAGGAACACCAATGGCGAAGGCAGCTTTCTGGCCTATCACTGACGCTGAGGGACGAAAGCGTGGGGAGCGAAC
ASV300	Proteobacteria; Alphaproteobacteria; undefined; undefined; undefined	0.05									TACGGAGGGGGCAAGCGTTGCTCGGAATTACTGGGCGTAAAGCGAGCGTAGGCGGTTTATCAAGTTGGTGGTGAAAGCCCGGAGCTCAACTCCGGAACTGCCATCAAAACTGGTATACTAGAGATTGGTAGAGGAAAATGGAATTCCTAGTGTAGAGGTGAAATTCGTAGATATTGGGAAGAACATCGGTGGCGAAGGCGATTTTCTGGGCCAAATCTGACGCTGAGGTTCGAAAGCGTGGGTAGCAAAC
ASV301	Proteobacteria; Deltaproteobacteria; Bdellovibrionales; Bacteriovoracaceae; OM27 clade	0.05									TACGGAGGGTGCAAGCGTTGCTCGGAATCACTGGGCGTAAAGAGAGCGTAGGCGGACAATTAAGTCAGGTGTGAAAGCCCGGAGCTCAACTCCGGAATTGCATCTGAAACTGGTTGTCTAGAGTACAGGAGAGGAGAGTGGAATTCCTGGTGTAGAGGTGAAATTCGCTGATATCAGGAGGAACACCCGTGGCGAAGGCGGCTCTCTGGTCTGATACTGACGCTGAGGCTCGAAAGTGTGGGTAGCAAAC
ASV302	undefined Bacteria; undefined; undefined; undefined; undefined	0.05									TTCTAGCTCCAATAGCGTATATTAAAGTTGTTGCGGTTAAAAAGCTCGTAGTTGGATTTCTGCTGAGGACGACCGGTCCGCCCTCTGGGTGAGTATCTGGCTTGGCCTTGGCATCTTCTTGGAGAACGTAGCTGCACTTGACTGTGTGGTGCGGTATCCAGGACTTTTACTTTGAGGAAATTAGAGTGTTTCAAGCAGGCACACGCCTTGAATACATTAGCATGGAATAATAAGATAGGACCTTGGTTCT
ASV303	Verrucomicrobia; Verrucomicrobiae; Opitutales; Puniceicoccaceae; Lentimonas	0.05									TACGGAGACTGCAAGCGTTACTCGGATTCACTGGGCGTAAAGGGTGCGTAGGCGGATAGATGTGTGAGGTGTGAAATCTCGGGGCTCAACCTCGAAACTGCGCCTCAAACTGTCTATCTAGAGTATTGGAGAGGTAAGCGGAATTTCTGGTGTAGCGGTGAAATGCGTAGATATCAGAAGGAACACCAATGGCGAAGGCAGCTTACTGGACAATAACTGACGCTGAGGCACGAAAGCATGGGTAGCGAAA
ASV304	undefined; undefined; undefined; undefined; undefined	0.05									TTCCAGCTCCAATAGCGTATATTAAAGTTGTTGCGGTTAAAAAGCTCGTAGTTGGATTTCTGCTTGGGGCAACCGGTCCGCCCTCTGGGTGAGTATCTGGCTTGGCCCGGGCATCTTCTTGGGGAACGTTACTGCACTTGACTGTGTGGTGCGGAGCCCAGGACCTTTACTTTGAGGAAATTAGAGTGTTTCAAGCAGGCATTTGCCTTGAATACATTAGCATGGAATAATAAGATAGGACCTCGTCCCT
ASV305	Euryarchaeota; Thermoplasmata; Marine Group II; undefined; undefined	0.05									TACCGGCGCCTCAAGTGGTAGTCGCTTTTATTGGGCCTAAAACGTCCGTAGCCGGTCTGGTACATTCGTGGGTAAATCAACTCGCTCAACGAGTTGAATTCTGCGAGGACGGCCAGACTTGGGACCGGGAGAGGTGTGGGGTACTCTCAGGGTAGGGGTAAAATCCTGTCATCCTGAGAGGACCACCTGTTGCGAAGGCTCCACACTAGAACGGATCCGACGGTCAGGGACGAAGCCTAGGGGCACGAAC
ASV306	Marinimicrobia (SAR406 clade); undefined; undefined; undefined; undefined	0.05									TACGAGGGGTGCTAGCGTTGTCCGGAATCATTGGGCGTAAAGGGTCCGTAGGCGGTTTAACAAGTCAATTGTTAAAGACATCGGCTTAACCGATGGAGTGCATTTGAAACTGTTAAAATAGAGTTTAGGAGAGGAAAGTGGAATTTCTGGTGTAGCGGTGACATGCGTAGATATCAGAAGGAACACCAATGGCGAAGGCAACTTTCTGGCCTAAAACTGACGCTGAGGGACGAAAGCGTGGGGAGCGAAC
ASV307	Proteobacteria; Gammaproteobacteria; OM182 clade; undefined; undefined	0.05									TACGGAGGGTACGAACGTTAATCGGAATTACTGGGCGTAAAGCGCGCGTAGGCGGTTTATTAAGTGGGATGTGAAAGCCCCGGGCTCAACCTGGGAACTGCATTCCAAACTGATAGGCTAGAGTACGATAGAGGGGGGTAGAATTCAGAGTGTAGCGGTGAAATGCGTAGATATTCTGAGGAATACCGGTGGCGAAGGCGGCCCCCTGGATTGATACTGACGCTGAGGTGCGAAAGCGTGGGGAGCAAAC
ASV308	Proteobacteria; Gammaproteobacteria; Cellvibrionales; Porticoccaceae; SAR92 clade	0.05									TACGGAGGGTGCGAGCGTTAATCGGAATTACTGGGCGTAAAGCGCGCGTAGGCGGTTTGATAAGCTAGCTGTGAAAGCCCCGGGCTCAACCTGGGAATTGCAGTTAGAACTGTCCGACTAGAGTACAGTAGAGGGTGGCGGAATTTCCTGTGTAGCGGTGAAATGCGTAGATATAGGAAGGAACATCAGTGGCGAAGGCGGCTATCTGGACTGATACTGACGCTGAGGTGCGAAAGCGTGGGGAGCAAAC
ASV309	Verrucomicrobia; Verrucomicrobiae; Opitutales; Puniceicoccaceae; MB11C04 marine group	0.04									TACGGAGACCTCGAGCGTTACTCGGATTCACTGGGCGTAAAGGGTGAGTAGGCGGCCAAGTATGTCGGGTGTGAAATCCCGGGGCTTAACCCCGGAACTGCGCCCGAAACTACTTGGCTAGAGTCTCGGAGAGGATAGTGGAATTCCAGGTGTAGCGGTGAAATGCGTAGATATCTGGAGGAACACCAGTGGCGAAGGCGACTATCTGGACGAGTACTGACGCTCAATCACGAAAGCGTGGGTAGCGAAA
ASV310	Bacteroidetes; Bacteroidia; Flavobacteriales; Cryomorphaceae; uncultured Owenweeksia sp.	0.04									TACGGAGGGTCCGAGCGTTATCCGGATTTATTGGGTTTAAAGGGTCCGTAGGCGGGATATTAAGTCAGTGGTGAAATCCTACAGCTCAACTGTAGAACTGCCATTGAAACTGGTATCCTTGAGTATAATTGAAGTGGGCGGAATGTGTCATGTAGCGGTGAAATGCTTAGATATGACACAGAACACCGATTGCGAAGGCAGCTCACTAAGTTATTACTGACGCTGAGGGACGAAAGCGTGGGTAGCGAAC
ASV311	Chloroflexi; Dehalococcoidia; SAR202 clade; undefined; undefined	0.04									TACGTAGGTGGCAAATGTTGTCCGGAATCATTGGGCGTAAAGGGTCCGTAGGTGGCATGAAAAGTCTTATGTGAAATCTCTTGGCTCAACCAAGAAACGCCATAAGAAACTTTTATGCTAGAGATCATCAGAGGGAGGTAGAATTCCAGGTGTAGTGGTGAAATGCGTAGATATCTGGAGGAATACCAATGGCGAAAGCAGCCTCCTGGGGTGAATCTGACATTGAGGGACGAAAGCGTGGGTAGCAAAC
ASV312	Cyanobacteria; Oxyphotobacteria; Synechococcales; Cyanobiaceae; Prochlorococcus MIT9313	0.04									TACGGGAGTGGCAAGCGTTATCCGGAATTATTGGGCGTAAAGCGTCCGCAGGCGGCCTTTCAAGTCTGCTGTTAAAGCGTGGAGCTTAACTCCATCATGGCAGTGGAAACTGATCGGCTTGAGTATGGTAGGGGCAGAGGGAATTCCCGGTGTAGCGGTGAAATGCGTAGATATCGGGAAGAACACCAGTGGCGAAGGCGCTCTGCTGGGCCATTACTGACGCTCATGGACGAAAGCCAGGGGAGCGAAA
ASV313	Marinimicrobia (SAR406 clade); undefined; undefined; undefined; undefined	0.04									TACGAGGGGAGCAAGCGTTGTCCGGATTTATTGGGCGTAAAGAGTTCGTAGGCTGATTTATAAGTCGAAATTGAAATCCAATGGCTTAACCATTGTCACGGTTTCGATACTGTAAATCTTGAATTATGCAGAGGTAAGTGGAATTCCTGGTGTAGCGGTGAAATGCGTAGATATCAGGAGGAACACCAAAGGCGAAGGCAACTTACTGGGCATTAATTGACGCTGAGGAACGAAAGCGTGGGTAGCAAAC
ASV314	Bacteroidetes; Bacteroidia; Flavobacteriales; NS9 marine group; undefined	0.04									TACGGAGGGTTCAAGCGTTATCCGGATTTATTAGGTTTAAAGGGTCCGCAGGCGGGATTTTAAGTCAGTGGTGAAAGCCTACAGCTCAACTGTAGAAATGCCATTGATACTGATATCCTTGAGTGTGGTTGAAGTGGGCGGAATATGTCATGTAGCGGTGAAATGCATAGATATGACATAGAACACCAATTGCGAAGGCAGCTCACTAAGCCATAACTGACGCTGAGGGACGAAAGCGTGGGGAGCGAAC
ASV315	Marinimicrobia (SAR406 clade); undefined; undefined; undefined; undefined	0.04									TACGAGGGGTGCAAGCGTTGTCCGGAATCACTGGGCGTAAAGGGTCCGTAGGCGTCTTAATAAGTCATTTGTTAAAGACACCGGCTTAACCGGTGGAGTGCAATTGAAACTATTAAGATAGAGTATAGGAGAGGAAAGTGGAATTCCTGGTGTAGCGGTGACATGCGTAGATATCAGGAGGAACACCAATGGCGAAGGCAGCTTTCTGGCCTATTACTGACGCTGAGGGACGAAAGCGTGGGGAGCGAAC
ASV316	Proteobacteria; Gammaproteobacteria; Coxiellales; Coxiellaceae; Coxiella	0.04									TACAGAGGGTGCAAGCGTTAATCGGAATTACTGGGCGTAAAGCGCGCGTAGGCGGACTATTAAGTCATGTGTGAAAGCCCTGAGCTCAACTTAGGAATTGCATGTGATACTGGTAGTCTAGAGTGTGGTAGAGGAAAGTGGAATTTCCGGTGTAGCGGTGAAATGCATAGATATCGGAAGGAACATCAGTGGCGAAGGCGACTTTCTGGGCCACTACTGACGCTGAGGCGCGAAAGCGTGGGGAGCAAAC
ASV317	Proteobacteria; Gammaproteobacteria; OM182 clade; undefined; undefined	0.04									TACGGAGGGATCGAACGTTAATCGGAATTACTGGGCGTAAAGCGCGCGTAGGCGGCTTGTTAAGTGGGATGTGAAAGCCCCGGGCTCAACCTGGGAACTGCATTCCAAACTGACAGACTTGAGTACGATAGAGGGGGGTAGAATTCAGAGTGTAGCGGTGAAATGCGTAGATATTCTGAGGAATACCGGTGGCGAAGGCGGCCCCCTGGATTGATACTGACGCTGAGGTGCGAAAGCGTGGGGAGCAAAC
ASV318	Marinimicrobia (SAR406 clade); undefined; undefined; undefined; undefined	0.04									TACGAGGGGGGCAAGCGTTATCCGGATTCATTGGGCGTAAAGGGTTCGTAGGCTGACCGATCAGTCAAAATTGAAAGACCTTGACTTAATCAAGGGAACGGTTTTGATACTGTCGGTCTTGAGTGAGGTAGAGGTGAATAGAATTCCTGGTGTAGCGGTGAAATGCATAGATATCAGGAGGAATACCAAAGGCGAAGGCAGTTCACTGGACCTATACTGACGCTGAGGAACGAAAGCGTGGGGAGCAAAC
ASV319	undefined Bacteria; undefined; undefined; undefined; undefined	0.04									TTCCAGCTCCAATAGCGTATATTAAAGTTGTTGCGGTTAAAAAGCTCGTAGTTGGATTCCTGTATGGAAGGGGCGTCCCCACCCTTTGGATGGGGGTTGCTACCTTCTTTGCATCTTCTTGAGTAGATGTTCCTCACTTAACTGTGAGGACATCGTGCTCGGGACATTTACTTTGAGGAAAAGAGAGTGCTCCAAGCAGGCAAACGCCTGAATACGTTAGCATGGAATAATAGCATCGGATCATCGTACA
ASV320	Actinobacteria; Acidimicrobiia; Actinomarinales; Actinomarinaceae; Candidatus Actinomarina	0.04									TACGTAGGGGGCGAGCGTTGTCCGGATTTATTGGGCGTAAAGAGCTCGTAGGCGGTTCAACAAGTCGTTCGTGAAAGTTCAGGGCTCAACCCTGAAATGTCGATCGATACTGTTGTGACTAGGATACGGTAGAGGTGAGTGGAATTCCGAGTGTAGCGGTGAAATGCGTAGATATTAGAAAGAATACCAATTGCGAAGGCAGCTTTCTGGATCATTACTGACACTGAGGAACGAAAGCATGGGTAGCGAA
ASV321	Euryarchaeota; Thermoplasmata; Marine Group II; undefined; undefined	0.04									TACCGGCGCCTCAAGTGGTAGTCGATTTTATTGGGCCTAAAACGTCCGTCGCCGGTCTGGTGCATTCGTGGGTAAATCAACCCGCTCAACGGGTTGAATTCTGCGAGCACGGCCAGACTAGGGACCGGGAGAGGTGTAGGGTACGCTCGGGGTAGGGGTAAAATCCTGTCATCCCGAGCGGACCACCTGTTGCGAAGGCGCTACACTAGAACGGATCCGACGGTCAGGGACGAAGCCTAGGGGCACGAAC
ASV322	Euryarchaeota; Thermoplasmata; Marine Group II; undefined; undefined	0.04									TACCGGCGCCTCGAGTGGTAGTCGATTTTATTGGGCCTAAAACGTCCGTCGCCGGTCTGGTGCATTCGTGGGTAAATCAACCCGCTCAACGGGTTGAATTCTGCGAGCACGGCCAGACTAGGGACCGGGAGAGGTGTGGGGTACGCTCGGGGTAGGGGTAAAATCCTGTCATCCCGAGCGGACCACCTGTTGCGAAGGCTCCACACTAGAACGGATCCGACGGTCAGGGACGAAGCCTAGGGGCACGAAC
ASV323	Verrucomicrobia; Verrucomicrobiae; Opitutales; Puniceicoccaceae; Coraliomargarita	0.04									TACGGAGACTGCAAGCGTTACTCGGATTCACTGGGCGTAAAGGGTGCGTAGGCCGCTAAGCGTGTCGGGTGTGAAATCTCGGGGCTCAACCTCGAAACTGCGCCCGAAACTGTTTAGCTAGAGTGTCGGAGAGGTAAGCGGAATTCCAGGTGTAGCGGTGAAATGCGTAGATATCTGGAGGAACACCAATGGCGAAGGCAGCTTACTGGACGACAACTGACGCTGAGGCACGAAAGCATGGGTAGCGAAA
ASV324	undefined; undefined; undefined; undefined; undefined	0.04									TTCCAGCTCCAATAGCGTATATTAAAGTTGTTGCGGTTAAAAAGCTCGTAGTTGGATTTCTGTCGAGGACGACCGGTCCGCCCTCCGGGTGAGTATCTGGCTTGGCCTGGGCATCTTCTTGGAGAACGTGTCTGCACTTGACTGTGTGGTGCGGTATCCAGGACTTTTACTTTGAGGAAATTAGAGTGTTTCAAGCAGGCATGCGCCTTGAATACATTAGCATGGAATAATAAGATAGGACCTCGGTTCT
ASV325	Proteobacteria; Alphaproteobacteria; Rhodospirillales; Magnetospiraceae; undefined	0.04									TACGGAGGGGGCTAGCGTTGCTCGGAATTACTGGGCGTAAAGCGCGCGTAGGCGGCGCACCCAGTGAGGCGTGAAATCCCCGGGCTTAACCCGGGAACTGCGTTTCATACTGGTGTGCTAGAATCCGAGAGAGGGTAGTGGAATTCCCAGTGTAGAGGTGAAATTCGTAGATATTGGGAAGAACACCAGTGGCGAAGGCGGCTACCTGGCTCGGTATTGACGCTGAGGTGCGAAAGCGTGGGGAGCGAAC
ASV326	Proteobacteria; Deltaproteobacteria; Myxococcales; P3OB-42; undefined	0.04									TACAGAGGGTGCAAGCGTTGTTCGGAATCATTGGGCGTAAAGCGCGCGTAGGCGGTTTCATAAGTCTGATGTGAAAGCCCGGGGCTCAACCTCGGAAGTGCATCGGAAACTGTGTGACTAGAGTCCCGGAGGGGGTGGTGGAATTCCTGGTGTAGAGGTGAAATTCGTAGATATCAGGAGGAACACCGGTGGCGAAGGCGACCACCTGGACGGTGACTGACGCTGAGGTGCGAAAGCGTGGGTAGCAAAC
ASV327	Proteobacteria; Gammaproteobacteria; SAR86 clade; undefined; undefined	0.04									TACGGATGGTGCAAGCGTTAATCGGAATTACTGGGCGTAAAGCGCGCGTAGGTGGCACACCAAGTTAGATGTGAAATCCCAGGGCTTAACCTTGGAACTGCATCTAAAACTGGTGAGCTAGAGTACTAGAGAGGAAAGTAGAATTCTTAGTGTAGCGGTGGAATGCGTAGATATTAAGAGGAATACCAATGGCGAAGGCAACTTTCTGGATAGATACTGACACTGAGGTGCGAAAGCGTGGGGAGCAAAC
ASV328	undefined Bacteria; undefined; undefined; undefined; undefined	0.04									TTCCAGCTCCAATAGCGTATATTAAAGTTGTTGCGGTTAAAAAGCTCGTAGTTGGAGTTCTGCCAGGTGACGCTCGTCCGCCCAAGTGGTGTGTACAGGGCGTGCATCTGGCCCTTTCAAGGGGAACGTGTTGCACTTTATTGTGTGGCGCGAGATCCTTGACTTTTACTTTGAGGAAATAAGAGTGTTCCAAGCAGGCTCTCGTCGTGCATAGCTCAGCATGGAATAATAGCATTGGACTTCGTTTCTA
ASV329	Bacteroidetes; Bacteroidia; Flavobacteriales; Flavobacteriaceae; Formosa	0.04									TACGGAGGATCCAAGCGTTATCCGGAATCATTGGGTTTAAAGGGTCCGTAGGTGGATAATTAAGTCAGAGGTGAAATCTTGCAGCTCAACTGTAAAATTGCCTTTGATACTGGTTATCTTGAGTCATTATGAAGTAGTTAGAATATGTAGTGTAGCGGTGAAATGCATAGATATTACATAGAATACCAATTGCGAAAGCAGATTACTAATAATGTACTGACACTGATGGACGAAAGCGTGGGTAGCGAAC
ASV330	Marinimicrobia (SAR406 clade); undefined; undefined; undefined; undefined	0.04									TACGAGGGGTGCTAGCGTTGTCCGGAATAACTGGGCGTAAAGGGTCCGTAGGCGTTTTATTAAGTTGATTGTTAAATCCACCGGCTTAACCGGTGACCTGCAATCAAAACTGATAAAATAGAATATGTGAGAGGAATGTGGAATTCCTGGTGTAGCGGTGACATGCGTAGATATCAGGAGGAACACCGATGGCGAAGGCAGCATTCTGGCACAATATTGACGCTGAGGGACGAAAGCGTGGGGAGCGAAC
ASV331	Proteobacteria; Alphaproteobacteria; undefined; undefined; undefined	0.03									TACGGAGGGGGCAAGCGTTGCTCGGAATTACTGGGCGTAAAGCGAGCGTAGGCGGTTAATCAAGTTGGTGGTGAAAGCCCGGAGCTCAACTCCGGAACTGCCATCAAAACTGGTTAACTTGAGATTGGTAGAGGAAAATGGAATTCCTAGTGTAGAGGTGAAATTCGTAGATATTGGGAAGAACATCGGTGGCGAAGGCGATTTTCTGGGCCAAATCTGACGCTGAGGTTCGAAAGCGTGGGTAGCAAAC
ASV332	Proteobacteria; Gammaproteobacteria; Betaproteobacteriales; Burkholderiaceae; Burkholderia-Caballeronia-Paraburkholderia	0.03									TACGTAGGGTGCAAGCGTTAATCGGAATTACTGGGCGTAAAGCGTGCGCAGGCGGTCCGCTAAGACAGATGTGAAATCCCCGGGCTTAACCTGGGAACTGCATTTGTGACTGGCGGGCTAGAGTATGGCAGAGGGGGGTAGAATTCCACGTGTAGCAGTGAAATGCGTAGAGATGTGGAGGAATACCGATGGCGAAGGCAGCCCCCTGGGCCAATACTGACGCTCATGCACGAAAGCGTGGGGAGCAAAC
ASV333	undefined; undefined; undefined; undefined; undefined	0.03									TTCCAGCTCCAATAGCGTATATTTAAGTTGTTGCAGTTAAAAAGCTCGTAGTTGGATTTCGGTTGAGAGCGGCCGGTCCGCCGTTTGGTGTGCACTGGCTGGTTTCAACTTCCTGTAGAGGACGCGCTTTGGGCTTAACGGTCTGAACGTGGAGTCTACGTGGTTACTTTGAAAAAATTAGAGTGTTCAAAGCGGGCTTACGCTTGAATATTTCAGCATGGAATAACACTATAGGACTCCTGTCCTATTT
ASV334	Bacteroidetes; Bacteroidia; Cytophagales; Cyclobacteriaceae; Marinoscillum	0.03									TACGGAGGGTTCAAGCGTTTTCCGGATTTATTGGGTTTAAAGAGTGCGTAGGTGGTTTATTAAGTCAGTGGTGAAATCCTGCAGCTCAACTGTAGAACTGCCATTGATACTGATAAACTTGAGTTTGGTTTAGGTAAATGGAATTTATGATGTAGCGGTGAAATGCATAGATATCATAAGGAACACCAATAGCGAAGGCAGTTTACTGGACCATAACTGACACTGAGGCACGAAAGCGTGGGTAGCGAAC
ASV335	Bacteroidetes; Bacteroidia; Flavobacteriales; Flavobacteriaceae; Tenacibaculum	0.03									TACGGAGGGTGCAAGCGTTATCCGGAATCATTGGGTTTAAAGGGTCCGCAGGCGGTCAATTAAGTCAGAGGTGAAATCCTACAGCTTAACTGTAGAACTGCCTTTGATACTGGTTGACTTGAGTTATACGGAAGTAGATAGAATGTGTAGTGTAGCGGTGAAATGCATAGATATTACACAGAATACCGATTGCGAAGGCAGTCTACTACGTATATACTGACGCTCATGGACGAAAGCGTGGGGAGCGAAC
ASV336	Proteobacteria; Alphaproteobacteria; Rickettsiales; S25-593; undefined	0.03									TACGGAGGGAGCTAGCGTTGTTCGGAATTACTGGGCGTAAAGAGCGTGTAGGCTGTTAGGTAAGTCAGAGGTGAAATCCCTAAGCTCAACTTAGGAACTGCCTTTGATACTATCTTACTAGAGATCGAGAGAAGTTAGCGGAATTCCAAGTGTAGAGGTGAAATTCGTAGATATTTGGAAGAACACCAGTGGCGAAAGCGGCTAACTGGCTCGTATCTGACGCTGAGACGCGAAAGCGTGGGTAGCAAAC
ASV337	Proteobacteria; Alphaproteobacteria; undefined; undefined; undefined	0.03									TACGGAGGGGGCAAGCGTTGCTCGGAATTACTGGGCGTAAAGCGAGCGTAGGCGGTTTTTCAAGTTGGTGGTGAAAGCCCGGAGCTCAACTCCGGAACTGCCATCAAAACTGAATTACTAGAGATTGGTAGAGGAAAATGGAATTCCTAGTGTAGAGGTGAAATTCGTAGATATTGGGAAGAACACCAGTGGCGAAGGCGATTTTCTGGGCCAATTCTGACGCTGAGGTTCGAAAGCGTGGGTAGCAAAC
ASV338	Bacteroidetes; Bacteroidia; Flavobacteriales; Flavobacteriaceae; NS5 marine group	0.03									TACGGAGGATCCAAGCGTTATCCGGAATTATTGGGTTTAAAGGGTCCGTAGGCGGTTTTTTAAGTCAGAGGTGAAATCCTACAGCTCAACTGTAGCATTGCCTTTGATACTGAAAGACTTGAGTTATTATGAAGTAGTTAGAATGTGTAGTGTAGCGGTGAAATGCATAGATATTACACAGAATACCAATTGCGAAAGCAGATTACTAATAATACACTGACGCTGAGGGACGAAAGCGTGGGTAGCGAAC
ASV339	Proteobacteria; Deltaproteobacteria; Bdellovibrionales; Bacteriovoracaceae; undefined	0.03									TACGAAGGGTGCAAGCGTTGTTCGGATTTATTGGGCGTAAAGCGGGTGCAGGCGGATAAGAAAGTCAGATGTGAAATCTCGGGGCTCAACCCCGAAACTGCGTCTGAAACTTCTTGTCTAGAATCTCAAAGAGGGAAGTGGAATTTCGCATGTAGGAGTAAAATCCGTAGAGATGCGAAGGAACACCAGAGGCGAAGGCGGCTTCCTGGTTGAGAATTGACGCTGTAGCCGAAAGCGTGGGGAGCAAACA
ASV340	Proteobacteria; Deltaproteobacteria; Bdellovibrionales; Bacteriovoracaceae; OM27 clade	0.03									TACGGAGGGTGCAAGCGTTGCTCGGAATTACTGGGCGTAAAGCGAACGCAGGCGGCTTATCAAGTCGGATGTGAAAGCCCTGGGCTCAACCCAGGAATTGCATTCGAAACTGGTAGGCTTGAGTCCGAGAGAGGGAGGTGGAATTCCAGGTGTAGAGGTGAAATTCGTTGATATCTGGAGGAACATCGGTGGCGAAGGCGACCTCCTGGCTCGGTACTGACGCTCATGTTCGAAAGCGTGGGGAGCAAAC
ASV341	Proteobacteria; Deltaproteobacteria; PB19; undefined; undefined	0.03									TACGGAGGGTGCAAGCGTTGTTCGGAATTATTGGGCGTAAAGCGTGCGTAGGCGGACTATTAAGTCTGATGTGAAATCCCTCGGCTCAACCGAGGACGTGCATTGGATACTGGTAGTCTTGAGTCCCGGAGAGGAGAGCGGAATTCCTAGTGTAGAGGTGAAATTCGTAGATATTAGGAGGAACACCAGTGGCGAAAGCGGCTCTCTGGACGGTGACTGACGCTGAGGCACGAAAGCATAGGTAGCAAAC
ASV342	Proteobacteria; Gammaproteobacteria; Arenicellales; Arenicellaceae; undefined	0.03									TACGGAGGGTGCGAACGTTAATCGGAATTACTGGGCGTAAAGCGCGCGTAGGCGGCTTGTTAAGTCAGATGTGAAAGCCCCGGGCTCAACCTGGGAATTGCATTTGAAACTGGCAGGCTAGAGTGCAGTAGAGGAAGGTGGAATTCAGGGTGTAGCGGTGAAATGCGTAGATATCCTGAGGAACACCGGTGGCGAAGGCGGCCTTCTGGACTGACACTGACGCTGAGGTGCGAAAGCGTGGGGAGCAAAC
ASV343	Proteobacteria; Gammaproteobacteria; SAR86 clade; undefined; undefined	0.03									TACGGAGGGTCCAAGCGTTAATCGGAATTACTGGGCGTAAAGCGCGCGTAGGCGGTTTAACAAGTTGTATGTGAAAGCCCTGGGCTCAACCTAGGAACTGCATCCAAAACTATTAAGCTAGAGTACGAGAGAGGAGAGTAGAATTTCTGGTGTAGCGGTGAAATGCGTAGATATCAGAAGGAATACCAATGGCGAAGGCAGCTCTCTGGCTCGTCACTGACGCTGAGGTGCGAAAGCGTGGGTAGCAAAC
ASV344	Verrucomicrobia; Verrucomicrobiae; Arctic97B-4 marine group; undefined, undefined	0.03									TACAGAGGTCCCAAGCGTTGTTCGGATTTACTGGGCGTAAAGGGTGCGTAGGCGGTTAGAAAAGTTTGGTGTGAAATCTTCGGGCTCAACCCGGAAACTGCACTGAAAACTATTTAACTCGAGGATCGGAGAGGAGATTGGAATTCTCAGTGTAGCAGTGAAATGCGTAGATATTGAGAGGAACACCAGTTGCGAAGGCGGATCTCTGGACGATTCCTGACGCTGAGGCACGAAAGCTGGGGGAGCGAAG
ASV345	Verrucomicrobia; Verrucomicrobiae; Opitutales; Puniceicoccaceae; Coraliomargarita	0.03									TACGGAGACTGCAAGCGTTACTCGGATTCACTGGGCGTAAAGGGTGCGTAGGCCGCTAAGTGTGTCAGGTGTGAAATCTCGGGGCTCAACCTCGAAACTGCGCCTGAAACTACTTAGCTTGAGTTTCGGAGAGGTAAGCGGAATTTCTGGTGTAGCGGTGAAATGCGTAGATATCAGAAGGAACACCAATGGCGAAGGCAGCTTACTGGACGACAACTGACGCTGAGGCACGAAAGCGTGGGTAGCGAAA
ASV346	Verrucomicrobia; Verrucomicrobiae; Opitutales; Puniceicoccaceae; Lentimonas	0.03									TACGGAGACTGCAAGCGTTACTCGGATTCACTGGGCGTAAAGGGTGCGTAGGCGGCTAGGTGTGTTAGGTGTGAAATCTCGGGGCTCAACCTCGAAACTGCGCCTAAAACTGCCTAGCTAGAGTATTGGAGAGGTAAGCGGAATTTCTGGTGTAGCGGTGAAATGCGTAGATATCAGAAGGAACACCAATGGCGAAGGCAGCTTACTGGACAATAACTGACGCTGAGGCACGAAAGCGTGGGTAGCAAAA
ASV347	Verrucomicrobia; Verrucomicrobiae; Opitutales; Puniceicoccaceae; MB11C04 marine group	0.03									TACGGAGACCTCGAGCGTTACTCGGATTCACTGGGCGTAAAGGGTGAGTAGGTGGCCAAGTGTGTCAGGTGTGAAATCCCGGGGCTTAACCCCGGAACTGCGCCTGAAACTACTTGGCTAGAGTCTCGGAGAGGATAGTGGAATTCCAAGTGTAGCGGTGAAATGCGTAGATATTTGGAGGAACACCAGTGGCGAAGGCGACTATCTGGACGAGTACTGACGCTCAATCACGAAAGCGTGGGTAGCGAAA
			54	54	108	39	16	20	35	110

## Sheet: mixed_cultures
Experiment	Culture	Strain1	Strain2	Strain3	Strain4
HTC2017	MC01	53%, HIMB1402, (ASV003, SAR11 subclade Ia)	41%, HIMB2305, (ASV060, SAR11 subclade Ib)
HTC2017	MC02	64%, HIMB1412, (ASV002, SAR11 subclade Ia)	36%, HIMB2306, (ASV018, OM60)
HTC2017	MC03	73%, HIMB1418, (ASV032, OM60)	23%, HIMB2307, (ASV060, SAR11 subclade Ib)
HTC2017	MC04	87%, HIMB1421, (ASV206, SAR11 subclade Ia)	8%, HIMB2308, (ASV194, Pseudomonas)
HTC2017	MC05	87%, HIMB1424, (ASV012, Rhodobacteraceae)	6%, HIMB2309, (ASV194, Pseudomonas)
HTC2017	MC06	67%, HIMB1438, (ASV137, PS1)	11%, HIMB2310, (ASV183, Rhodobacteraceae)	9%, HIMB2311, (ASV181, Fungi)
HTC2017	MC07	89%, HIMB1439, (ASV003, SAR11 subclade Ia)	10%, HIMB2312, (ASV032, OM60)
HTC2017	MC08	50%, HIMB1441, (ASV002, SAR11 subclade Ia)	14%, HIMB2313, (ASV183, Rhodanobacter)	6%, HIMB2314, (ASV124, Rhodobacteraceae)
HTC2017	MC09	80%, HIMB1442, (ASV124, Rhodobacteraceae)	17%, HIMB2315, (ASV002, SAR11 subclade Ia)
HTC2017	MC10	86%, HIMB1452, (ASV032, OM60)	13%, HIMB2316, (ASV003, SAR11 subclade Ia)
HTC2017	MC11	81%, HIMB1453, (ASV003, SAR11 subclade Ia)	10%, HIMB2317, (ASV018, OM60)
HTC2017	MC12	83%, HIMB1454, (ASV018, OM60)	8%, HIMB2318, (ASV012, Rhodobacteraceae)
HTC2017	MC13	82%, HIMB1455, (ASV195, OM43)	9%, HIMB2319, (ASV202, OM43)
HTC2017	MC14	93%, HIMB1457, (ASV012, Rhodobacteraceae)	6%, HIMB2320, (ASV032, OM60)
HTC2017	MC15	74%, HIMB1459, (ASV060, SAR11 subclade Ib)	7%, HIMB2321, (ASV034, SAR11 subclade Ia)
HTC2017	MC16	84%, HIMB1466, (ASV046, SAR11 subclade Ia)	8%, HIMB2322, (ASV189, Rhodobacteraceae)
HTC2017	MC17	90%, HIMB1472, (ASV195, OM43)	5%, HIMB2323, (ASV012, Rhodobacteraceae)
HTC2017	MC18	64%, HIMB1477, (ASV003, SAR11 subclade Ia)	35%, HIMB2324, (ASV018, OM60)
HTC2017	MC19	87%, HIMB1478, (ASV195, OM43)	9%, HIMB2325, (ASV202, OM43)
HTC2017	MC20	60%, HIMB1481, (ASV003, SAR11 subclade Ia)	39%, HIMB2326, (ASV032, OM60)
HTC2017	MC21	88%, HIMB1823, (ASV003, SAR11 subclade Ia)
HTC2017	MC22	84%, HIMB1824, (ASV003, SAR11 subclade Ia)
HTC2017	MC23	84%, HIMB1826, (ASV003, SAR11 subclade Ia)
HTC2017	MC24	88%, HIMB1835, (ASV003, SAR11 subclade Ia)
HTC2017	MC25	59%, HIMB1846, (ASV034, SAR11 subclade Ia)	19%, HIMB2327, (ASV190, Burkholderiaceae)
HTC2017	MC26	79%, HIMB1850, (ASV003, SAR11 subclade Ia)
HTC2017	MC27	70%, HIMB1855, (ASV003, SAR11 subclade Ia)	6%, HIMB2328, (ASV190, Burkholderiaceae)
HTC2017	MC28	72%, HIMB1858, (ASV198, SAR11 subclade Ia)	9%, HIMB2329, (ASV190, Burkholderiaceae)
HTC2017	MC29	53%, HIMB1861, (ASV002, SAR11 subclade Ia)
HTC2018_5	MC30	75%, HIMB2166, (ASV191, Fungi)
HTC2018_5	MC31	84%, HIMB2207, (ASV191, Fungi)	8%, HIMB2347, (ASV190, Burkholderiaceae)
HTC2018_5	MC32	83%, HIMB2210, (ASV002, SAR11 subclade Ia)
HTC2018_5	MC33	85%, HIMB2227, (ASV034, SAR11 subclade Ia)
HTC2018_5	MC34	84%, HIMB2237, (ASV003, SAR11 subclade Ia)
HTC2018_5	MC35	84%, HIMB2244, (ASV003, SAR11 subclade Ia)
HTC2018_5	MC36	71%, HIMB2248, (ASV198, SAR11 subclade Ia)	13%, HIMB2348, (ASV034, SAR11 subclade Ia)	8%, HIMB2349, (ASV003, SAR11 subclade Ia)	7%, HIMB2350, (ASV203, Geodermatophilaceae)
HTC2018_5	MC37	61%, HIMB2258, (ASV002, SAR11 subclade Ia)
HTC2018_5	MC38	75%, HIMB2263, (ASV002, SAR11 subclade Ia)
HTC2018_5	MC39	86%, HIMB2271, (ASV155, OM60)
HTC2018_5	MC40	88%, HIMB2304, (ASV003, SAR11 subclade Ia)	10%, HIMB2351, (ASV182, Sediminibacterium)
HTC2018_105	MC41	71%, HIMB2099, (ASV003, SAR11 subclade Ia)	5%, HIMB2330, (ASV034, SAR11 subclade Ia)
HTC2018_105	MC42	89%, HIMB2100, (ASV003, SAR11 subclade Ia)
HTC2018_105	MC43	88%, HIMB2103, (ASV003, SAR11 subclade Ia)
HTC2018_105	MC44	89%, HIMB2105, (ASV201, OM60)
HTC2018_105	MC45	52%, HIMB2106, (ASV200, AEGEAN-169)	11%, HIMB2331, (ASV003, SAR11 subclade Ia)
HTC2018_105	MC46	71%, HIMB2107, (ASV003, SAR11 subclade Ia)	29%, HIMB2332, (ASV018, OM60)
HTC2018_105	MC47	93%, HIMB2110, (ASV002, SAR11 subclade Ia)	7%, HIMB2333, (ASV032, OM60)
HTC2018_105	MC48	60%, HIMB2115, (ASV032, OM60)	39%, HIMB2334, (ASV003, SAR11 subclade Ia)
HTC2018_105	MC49	68%, HIMB2122, (ASV034, SAR11 subclade Ia)	17%, HIMB2335, (ASV060, SAR11 subclade Ib)	10%, HIMB2336, (ASV003, SAR11 subclade Ia)
HTC2018_105	MC50	65%, HIMB2125, (ASV032, OM60)	34%, HIMB2337, (ASV192, SAR11 subclade Ia)
HTC2018_105	MC51	51%, HIMB2126, (ASV003, SAR11 subclade Ia)	48%, HIMB2338, (ASV034, SAR11 subclade Ia)
HTC2018_105	MC52	55%, HIMB2131, (ASV034, SAR11 subclade Ia)	39%, HIMB2339, (ASV018, OM60)	6%, HIMB2340, (ASV208, SAR11 subclade Ia)
HTC2018_105	MC53	83%, HIMB2133, (ASV003, SAR11 subclade Ia)	17%, HIMB2341, (ASV032, OM60)
HTC2018_105	MC54	74%, HIMB2138, (ASV034, SAR11 subclade Ia)	25%, HIMB2342, (ASV018, OM60)
HTC2018_105	MC55	90%, HIMB2140, (ASV046, SAR11 subclade Ia)	6%, HIMB2343, (ASV032, OM60)
HTC2018_105	MC56	75%, HIMB2141, (ASV018, OM60)	25%, HIMB2344, (ASV003, SAR11 subclade Ia)
HTC2018_105	MC57	69%, HIMB2142, (ASV003, SAR11 subclade Ia)	31%, HIMB2345, (ASV018, OM60)
HTC2018_105	MC58	80%, HIMB2149, (ASV003, SAR11 subclade Ia)	14%, HIMB2346, (ASV201, OM60)

## Sheet: culture_log
Strain_no	ASV	Taxonomy	Experiment	Mixed_culture_ID
HIMB1400	ASV018	Proteobacteria; Gammaproteobacteria; Cellvibrionales; Halieaceae; OM60(NOR5) clade	HTC2017
HIMB1401	ASV018	Proteobacteria; Gammaproteobacteria; Cellvibrionales; Halieaceae; OM60(NOR5) clade	HTC2017
HIMB1402	ASV003	Proteobacteria; Alphaproteobacteria; SAR11 clade; subclade I; subclade Ia	HTC2017	MC01
HIMB1403	ASV018	Proteobacteria; Gammaproteobacteria; Cellvibrionales; Halieaceae; OM60(NOR5) clade	HTC2017
HIMB1405	ASV071	Proteobacteria; Alphaproteobacteria; Rhodobacterales; Rhodobacteraceae; undefined	HTC2017
HIMB1409	ASV064	Proteobacteria; Alphaproteobacteria; SAR11 clade; subclade I; subclade Ia	HTC2017
HIMB1411	ASV071	Proteobacteria; Alphaproteobacteria; Rhodobacterales; Rhodobacteraceae; undefined	HTC2017
HIMB1412	ASV002	Proteobacteria; Alphaproteobacteria; SAR11 clade; subclade I; subclade Ia	HTC2017	MC02
HIMB1413	ASV064	Proteobacteria; Alphaproteobacteria; SAR11 clade; subclade I; subclade Ia	HTC2017
HIMB1415	ASV032	Proteobacteria; Gammaproteobacteria; Cellvibrionales; Halieaceae; OM60(NOR5) clade	HTC2017
HIMB1416	ASV032	Proteobacteria; Gammaproteobacteria; Cellvibrionales; Halieaceae; OM60(NOR5) clade	HTC2017
HIMB1417	ASV018	Proteobacteria; Gammaproteobacteria; Cellvibrionales; Halieaceae; OM60(NOR5) clade	HTC2017
HIMB1418	ASV032	Proteobacteria; Gammaproteobacteria; Cellvibrionales; Halieaceae; OM60(NOR5) clade	HTC2017	MC03
HIMB1419	ASV199	Proteobacteria; Alphaproteobacteria; SAR11 clade; subclade I; subclade Ib	HTC2017
HIMB1420	ASV002	Proteobacteria; Alphaproteobacteria; SAR11 clade; subclade I; subclade Ia	HTC2017
HIMB1421	ASV206	Proteobacteria; Alphaproteobacteria; SAR11 clade; subclade I; subclade Ia	HTC2017	MC04
HIMB1422	ASV018	Proteobacteria; Gammaproteobacteria; Cellvibrionales; Halieaceae; OM60(NOR5) clade	HTC2017
HIMB1423	ASV155	Proteobacteria; Gammaproteobacteria; Cellvibrionales; Halieaceae; OM60(NOR5) clade	HTC2017
HIMB1424	ASV012	Proteobacteria; Alphaproteobacteria; Rhodobacterales; Rhodobacteraceae; undefined	HTC2017	MC05
HIMB1425	ASV002	Proteobacteria; Alphaproteobacteria; SAR11 clade; subclade I; subclade Ia	HTC2017
HIMB1426	ASV003	Proteobacteria; Alphaproteobacteria; SAR11 clade; subclade I; subclade Ia	HTC2017
HIMB1427	ASV204	Proteobacteria; Alphaproteobacteria; SAR11 clade; subclade I; subclade Ia	HTC2017
HIMB1428	ASV066	Proteobacteria; Gammaproteobacteria; Cellvibrionales; Halieaceae; OM60(NOR5) clade	HTC2017
HIMB1429	ASV012	Proteobacteria; Alphaproteobacteria; Rhodobacterales; Rhodobacteraceae; undefined	HTC2017
HIMB1430	ASV046	Proteobacteria; Alphaproteobacteria; SAR11 clade; subclade I; subclade Ia	HTC2017
HIMB1431	ASV003	Proteobacteria; Alphaproteobacteria; SAR11 clade; subclade I; subclade Ia	HTC2017
HIMB1433	ASV003	Proteobacteria; Alphaproteobacteria; SAR11 clade; subclade I; subclade Ia	HTC2017
HIMB1434	ASV018	Proteobacteria; Gammaproteobacteria; Cellvibrionales; Halieaceae; OM60(NOR5) clade	HTC2017
HIMB1435	ASV002	Proteobacteria; Alphaproteobacteria; SAR11 clade; subclade I; subclade Ia	HTC2017
HIMB1436	ASV002	Proteobacteria; Alphaproteobacteria; SAR11 clade; subclade I; subclade Ia	HTC2017
HIMB1437	ASV003	Proteobacteria; Alphaproteobacteria; SAR11 clade; subclade I; subclade Ia	HTC2017
HIMB1438	ASV137	Proteobacteria; Alphaproteobacteria; Parvibaculales; PS1 clade; undefined	HTC2017	MC06
HIMB1439	ASV003	Proteobacteria; Alphaproteobacteria; SAR11 clade; subclade I; subclade Ia	HTC2017	MC07
HIMB1441	ASV002	Proteobacteria; Alphaproteobacteria; SAR11 clade; subclade I; subclade Ia	HTC2017	MC08
HIMB1442	ASV124	Proteobacteria; Alphaproteobacteria; Rhodobacterales; Rhodobacteraceae; undefined	HTC2017	MC09
HIMB1443	ASV071	Proteobacteria; Alphaproteobacteria; Rhodobacterales; Rhodobacteraceae; undefined	HTC2017
HIMB1444	ASV002	Proteobacteria; Alphaproteobacteria; SAR11 clade; subclade I; subclade Ia	HTC2017
HIMB1445	ASV003	Proteobacteria; Alphaproteobacteria; SAR11 clade; subclade I; subclade Ia	HTC2017
HIMB1446	ASV003	Proteobacteria; Alphaproteobacteria; SAR11 clade; subclade I; subclade Ia	HTC2017
HIMB1447	ASV137	Proteobacteria; Alphaproteobacteria; Parvibaculales; PS1 clade; undefined	HTC2017
HIMB1452	ASV032	Proteobacteria; Gammaproteobacteria; Cellvibrionales; Halieaceae; OM60(NOR5) clade	HTC2017	MC10
HIMB1453	ASV003	Proteobacteria; Alphaproteobacteria; SAR11 clade; subclade I; subclade Ia	HTC2017	MC11
HIMB1454	ASV018	Proteobacteria; Gammaproteobacteria; Cellvibrionales; Halieaceae; OM60(NOR5) clade	HTC2017	MC12
HIMB1455	ASV195	Proteobacteria; Gammaproteobacteria; Betaproteobacteriales; Methylophilaceae; OM43 clade	HTC2017	MC13
HIMB1456	ASV002	Proteobacteria; Alphaproteobacteria; SAR11 clade; subclade I; subclade Ia	HTC2017
HIMB1457	ASV012	Proteobacteria; Alphaproteobacteria; Rhodobacterales; Rhodobacteraceae; undefined	HTC2017	MC14
HIMB1458	ASV034	Proteobacteria; Alphaproteobacteria; SAR11 clade; subclade I; subclade Ia	HTC2017
HIMB1459	ASV060	Proteobacteria; Alphaproteobacteria; SAR11 clade; subclade I; subclade Ib	HTC2017	MC15
HIMB1460	ASV032	Proteobacteria; Gammaproteobacteria; Cellvibrionales; Halieaceae; OM60(NOR5) clade	HTC2017
HIMB1461	ASV018	Proteobacteria; Gammaproteobacteria; Cellvibrionales; Halieaceae; OM60(NOR5) clade	HTC2017
HIMB1462	ASV032	Proteobacteria; Gammaproteobacteria; Cellvibrionales; Halieaceae; OM60(NOR5) clade	HTC2017
HIMB1463	ASV186	Proteobacteria; Alphaproteobacteria; SAR11 clade; subclade I; subclade Ia	HTC2017
HIMB1464	ASV137	Proteobacteria; Alphaproteobacteria; Parvibaculales; PS1 clade; undefined	HTC2017
HIMB1466	ASV046	Proteobacteria; Alphaproteobacteria; SAR11 clade; subclade I; subclade Ia	HTC2017	MC16
HIMB1467	ASV066	Proteobacteria; Gammaproteobacteria; Cellvibrionales; Halieaceae; OM60(NOR5) clade	HTC2017
HIMB1470	ASV055	Proteobacteria; Gammaproteobacteria; KI89A clade; undefined; undefined	HTC2017
HIMB1471	ASV012	Proteobacteria; Alphaproteobacteria; Rhodobacterales; Rhodobacteraceae; undefined	HTC2017
HIMB1472	ASV195	Proteobacteria; Gammaproteobacteria; Betaproteobacteriales; Methylophilaceae; OM43 clade	HTC2017	MC17
HIMB1473	ASV012	Proteobacteria; Alphaproteobacteria; Rhodobacterales; Rhodobacteraceae; undefined	HTC2017
HIMB1474	ASV003	Proteobacteria; Alphaproteobacteria; SAR11 clade; subclade I; subclade Ia	HTC2017
HIMB1475	ASV012	Proteobacteria; Alphaproteobacteria; Rhodobacterales; Rhodobacteraceae; undefined	HTC2017
HIMB1476	ASV032	Proteobacteria; Gammaproteobacteria; Cellvibrionales; Halieaceae; OM60(NOR5) clade	HTC2017
HIMB1477	ASV003	Proteobacteria; Alphaproteobacteria; SAR11 clade; subclade I; subclade Ia	HTC2017	MC18
HIMB1478	ASV195	Proteobacteria; Gammaproteobacteria; Betaproteobacteriales; Methylophilaceae; OM43 clade	HTC2017	MC19
HIMB1479	ASV002	Proteobacteria; Alphaproteobacteria; SAR11 clade; subclade I; subclade Ia	HTC2017
HIMB1480	ASV142	Proteobacteria; Alphaproteobacteria; Puniceispirillales; SAR116 clade; undefined	HTC2017
HIMB1481	ASV003	Proteobacteria; Alphaproteobacteria; SAR11 clade; subclade I; subclade Ia	HTC2017	MC20
HIMB1821	ASV003	Proteobacteria; Alphaproteobacteria; SAR11 clade; subclade I; subclade Ia	HTC2017
HIMB1823	ASV003	Proteobacteria; Alphaproteobacteria; SAR11 clade; subclade I; subclade Ia	HTC2017	MC21
HIMB1824	ASV003	Proteobacteria; Alphaproteobacteria; SAR11 clade; subclade I; subclade Ia	HTC2017	MC22
HIMB1826	ASV003	Proteobacteria; Alphaproteobacteria; SAR11 clade; subclade I; subclade Ia	HTC2017	MC23
HIMB1830	ASV003	Proteobacteria; Alphaproteobacteria; SAR11 clade; subclade I; subclade Ia	HTC2017
HIMB1834	ASV190	Proteobacteria; Gammaproteobacteria; Betaproteobacteriales; Burkholderiaceae; Burkholderia-Caballeronia-Paraburkholderia	HTC2017
HIMB1835	ASV003	Proteobacteria; Alphaproteobacteria; SAR11 clade; subclade I; subclade Ia	HTC2017	MC24
HIMB1838	ASV003	Proteobacteria; Alphaproteobacteria; SAR11 clade; subclade I; subclade Ia	HTC2017
HIMB1846	ASV034	Proteobacteria; Alphaproteobacteria; SAR11 clade; subclade I; subclade Ia	HTC2017	MC25
HIMB1850	ASV003	Proteobacteria; Alphaproteobacteria; SAR11 clade; subclade I; subclade Ia	HTC2017	MC26
HIMB1853	ASV003	Proteobacteria; Alphaproteobacteria; SAR11 clade; subclade I; subclade Ia	HTC2017
HIMB1855	ASV003	Proteobacteria; Alphaproteobacteria; SAR11 clade; subclade I; subclade Ia	HTC2017	MC27
HIMB1858	ASV198	Proteobacteria; Alphaproteobacteria; SAR11 clade; subclade I; subclade Ia	HTC2017	MC28
HIMB1860	ASV003	Proteobacteria; Alphaproteobacteria; SAR11 clade; subclade I; subclade Ia	HTC2017
HIMB1861	ASV002	Proteobacteria; Alphaproteobacteria; SAR11 clade; subclade I; subclade Ia	HTC2017	MC29
HIMB1863	ASV003	Proteobacteria; Alphaproteobacteria; SAR11 clade; subclade I; subclade Ia	HTC2017
HIMB2099	ASV003	Proteobacteria; Alphaproteobacteria; SAR11 clade; subclade I; subclade Ia	HTC2018_105	MC41
HIMB2100	ASV003	Proteobacteria; Alphaproteobacteria; SAR11 clade; subclade I; subclade Ia	HTC2018_105	MC42
HIMB2101	ASV012	Proteobacteria; Alphaproteobacteria; Rhodobacterales; Rhodobacteraceae; undefined	HTC2018_105
HIMB2102	ASV002	Proteobacteria; Alphaproteobacteria; SAR11 clade; subclade I; subclade Ia	HTC2018_105
HIMB2103	ASV003	Proteobacteria; Alphaproteobacteria; SAR11 clade; subclade I; subclade Ia	HTC2018_105	MC43
HIMB2104	ASV003	Proteobacteria; Alphaproteobacteria; SAR11 clade; subclade I; subclade Ia	HTC2018_105
HIMB2105	ASV201	Proteobacteria; Gammaproteobacteria; Cellvibrionales; Halieaceae; OM60(NOR5) clade	HTC2018_105	MC44
HIMB2106	ASV200	Proteobacteria; Alphaproteobacteria; SAR11 clade; subclade V; subclade Va	HTC2018_105	MC45
HIMB2107	ASV003	Proteobacteria; Alphaproteobacteria; SAR11 clade; subclade I; subclade Ia	HTC2018_105	MC46
HIMB2108	ASV003	Proteobacteria; Alphaproteobacteria; SAR11 clade; subclade I; subclade Ia	HTC2018_105
HIMB2109	ASV184	Proteobacteria; Alphaproteobacteria; SAR11 clade; subclade I; subclade Ib	HTC2018_105
HIMB2110	ASV002	Proteobacteria; Alphaproteobacteria; SAR11 clade; subclade I; subclade Ia	HTC2018_105	MC47
HIMB2115	ASV032	Proteobacteria; Gammaproteobacteria; Cellvibrionales; Halieaceae; OM60(NOR5) clade	HTC2018_105	MC48
HIMB2116	ASV185	Proteobacteria; Alphaproteobacteria; Parvibaculales; PS1 clade; undefined	HTC2018_105
HIMB2117	ASV071	Proteobacteria; Alphaproteobacteria; Rhodobacterales; Rhodobacteraceae; undefined	HTC2018_105
HIMB2119	ASV032	Proteobacteria; Gammaproteobacteria; Cellvibrionales; Halieaceae; OM60(NOR5) clade	HTC2018_105
HIMB2122	ASV034	Proteobacteria; Alphaproteobacteria; SAR11 clade; subclade I; subclade Ia	HTC2018_105	MC49
HIMB2123	ASV032	Proteobacteria; Gammaproteobacteria; Cellvibrionales; Halieaceae; OM60(NOR5) clade	HTC2018_105
HIMB2124	ASV124	Proteobacteria; Alphaproteobacteria; Rhodobacterales; Rhodobacteraceae; undefined	HTC2018_105
HIMB2125	ASV032	Proteobacteria; Gammaproteobacteria; Cellvibrionales; Halieaceae; OM60(NOR5) clade	HTC2018_105	MC50
HIMB2126	ASV003	Proteobacteria; Alphaproteobacteria; SAR11 clade; subclade I; subclade Ia	HTC2018_105	MC51
HIMB2127	ASV066	Proteobacteria; Gammaproteobacteria; Cellvibrionales; Halieaceae; OM60(NOR5) clade	HTC2018_105
HIMB2131	ASV034	Proteobacteria; Alphaproteobacteria; SAR11 clade; subclade I; subclade Ia	HTC2018_105	MC52
HIMB2132	ASV193	Proteobacteria; Alphaproteobacteria; Rhodobacterales; Rhodobacteraceae; undefined	HTC2018_105
HIMB2133	ASV003	Proteobacteria; Alphaproteobacteria; SAR11 clade; subclade I; subclade Ia	HTC2018_105	MC53
HIMB2134	ASV003	Proteobacteria; Alphaproteobacteria; SAR11 clade; subclade I; subclade Ia	HTC2018_105
HIMB2138	ASV034	Proteobacteria; Alphaproteobacteria; SAR11 clade; subclade I; subclade Ia	HTC2018_105	MC54
HIMB2139	ASV205	Proteobacteria; Alphaproteobacteria; SAR11 clade; subclade I; subclade Ia	HTC2018_105
HIMB2140	ASV046	Proteobacteria; Alphaproteobacteria; SAR11 clade; subclade I; subclade Ia	HTC2018_105	MC55
HIMB2141	ASV018	Proteobacteria; Gammaproteobacteria; Cellvibrionales; Halieaceae; OM60(NOR5) clade	HTC2018_105	MC56
HIMB2142	ASV003	Proteobacteria; Alphaproteobacteria; SAR11 clade; subclade I; subclade Ia	HTC2018_105	MC57
HIMB2147	ASV003	Proteobacteria; Alphaproteobacteria; SAR11 clade; subclade I; subclade Ia	HTC2018_105
HIMB2149	ASV003	Proteobacteria; Alphaproteobacteria; SAR11 clade; subclade I; subclade Ia	HTC2018_105	MC58
HIMB2155	ASV188	Proteobacteria; Alphaproteobacteria; SAR11 clade; subclade III; subclade IIIa	HTC2018_105
HIMB2156	ASV002	Proteobacteria; Alphaproteobacteria; SAR11 clade; subclade I; subclade Ia	HTC2018_105
HIMB2157	ASV003	Proteobacteria; Alphaproteobacteria; SAR11 clade; subclade I; subclade Ia	HTC2018_105
HIMB2158	ASV188	Proteobacteria; Alphaproteobacteria; SAR11 clade; subclade III; subclade IIIa	HTC2018_105
HIMB2159	ASV197	Actinobacteria; Actinobacteria; Corynebacteriales; Corynebacteriaceae; Corynebacterium 1	HTC2018_105
HIMB2164	ASV003	Proteobacteria; Alphaproteobacteria; SAR11 clade; subclade I; subclade Ia	HTC2018_5
HIMB2166	ASV191	Opisthokonta; Nucletmycea; Fungi; Ascomycota; Eurotiomycetes; Eurotiales	HTC2018_5	MC30
HIMB2184	ASV002	Proteobacteria; Alphaproteobacteria; SAR11 clade; subclade I; subclade Ia	HTC2018_5
HIMB2187	ASV003	Proteobacteria; Alphaproteobacteria; SAR11 clade; subclade I; subclade Ia	HTC2018_5
HIMB2197	ASV032	Proteobacteria; Gammaproteobacteria; Cellvibrionales; Halieaceae; OM60(NOR5) clade	HTC2018_5
HIMB2198	ASV196	Proteobacteria; Alphaproteobacteria; Parvibaculales; PS1 clade; undefined	HTC2018_5
HIMB2200	ASV046	Proteobacteria; Alphaproteobacteria; SAR11 clade; subclade I; subclade Ia	HTC2018_5
HIMB2201	ASV002	Proteobacteria; Alphaproteobacteria; SAR11 clade; subclade I; subclade Ia	HTC2018_5
HIMB2202	ASV209	Proteobacteria; Alphaproteobacteria; Parvibaculales; PS1 clade; undefined	HTC2018_5
HIMB2203	ASV032	Proteobacteria; Gammaproteobacteria; Cellvibrionales; Halieaceae; OM60(NOR5) clade	HTC2018_5
HIMB2204	ASV003	Proteobacteria; Alphaproteobacteria; SAR11 clade; subclade I; subclade Ia	HTC2018_5
HIMB2207	ASV191	Opisthokonta; Nucletmycea; Fungi; Ascomycota; Eurotiomycetes; Eurotiales	HTC2018_5	MC31
HIMB2210	ASV002	Proteobacteria; Alphaproteobacteria; SAR11 clade; subclade I; subclade Ia	HTC2018_5	MC32
HIMB2211	ASV046	Proteobacteria; Alphaproteobacteria; SAR11 clade; subclade I; subclade Ia	HTC2018_5
HIMB2212	ASV002	Proteobacteria; Alphaproteobacteria; SAR11 clade; subclade I; subclade Ia	HTC2018_5
HIMB2215	ASV034	Proteobacteria; Alphaproteobacteria; SAR11 clade; subclade I; subclade Ia	HTC2018_5
HIMB2221	ASV003	Proteobacteria; Alphaproteobacteria; SAR11 clade; subclade I; subclade Ia	HTC2018_5
HIMB2223	ASV003	Proteobacteria; Alphaproteobacteria; SAR11 clade; subclade I; subclade Ia	HTC2018_5
HIMB2225	ASV003	Proteobacteria; Alphaproteobacteria; SAR11 clade; subclade I; subclade Ia	HTC2018_5
HIMB2226	ASV003	Proteobacteria; Alphaproteobacteria; SAR11 clade; subclade I; subclade Ia	HTC2018_5
HIMB2227	ASV034	Proteobacteria; Alphaproteobacteria; SAR11 clade; subclade I; subclade Ia	HTC2018_5	MC33
HIMB2229	ASV002	Proteobacteria; Alphaproteobacteria; SAR11 clade; subclade I; subclade Ia	HTC2018_5
HIMB2230	ASV003	Proteobacteria; Alphaproteobacteria; SAR11 clade; subclade I; subclade Ia	HTC2018_5
HIMB2233	ASV187	Proteobacteria; Alphaproteobacteria; SAR11 clade; subclade I; subclade Ia	HTC2018_5
HIMB2234	ASV196	Proteobacteria; Alphaproteobacteria; Parvibaculales; PS1 clade; undefined	HTC2018_5
HIMB2237	ASV003	Proteobacteria; Alphaproteobacteria; SAR11 clade; subclade I; subclade Ia	HTC2018_5	MC34
HIMB2238	ASV046	Proteobacteria; Alphaproteobacteria; SAR11 clade; subclade I; subclade Ia	HTC2018_5
HIMB2244	ASV003	Proteobacteria; Alphaproteobacteria; SAR11 clade; subclade I; subclade Ia	HTC2018_5	MC35
HIMB2247	ASV003	Proteobacteria; Alphaproteobacteria; SAR11 clade; subclade I; subclade Ia	HTC2018_5
HIMB2248	ASV198	Proteobacteria; Alphaproteobacteria; SAR11 clade; subclade I; subclade Ia	HTC2018_5	MC36
HIMB2249	ASV003	Proteobacteria; Alphaproteobacteria; SAR11 clade; subclade I; subclade Ia	HTC2018_5
HIMB2250	ASV002	Proteobacteria; Alphaproteobacteria; SAR11 clade; subclade I; subclade Ia	HTC2018_5
HIMB2255	ASV018	Proteobacteria; Gammaproteobacteria; Cellvibrionales; Halieaceae; OM60(NOR5) clade	HTC2018_5
HIMB2256	ASV002	Proteobacteria; Alphaproteobacteria; SAR11 clade; subclade I; subclade Ia	HTC2018_5
HIMB2258	ASV002	Proteobacteria; Alphaproteobacteria; SAR11 clade; subclade I; subclade Ia	HTC2018_5	MC37
HIMB2263	ASV002	Proteobacteria; Alphaproteobacteria; SAR11 clade; subclade I; subclade Ia	HTC2018_5	MC38
HIMB2266	ASV060	Proteobacteria; Alphaproteobacteria; SAR11 clade; subclade I; subclade Ib	HTC2018_5
HIMB2267	ASV003	Proteobacteria; Alphaproteobacteria; SAR11 clade; subclade I; subclade Ia	HTC2018_5
HIMB2268	ASV003	Proteobacteria; Alphaproteobacteria; SAR11 clade; subclade I; subclade Ia	HTC2018_5
HIMB2271	ASV155	Proteobacteria; Gammaproteobacteria; Cellvibrionales; Halieaceae; OM60(NOR5) clade	HTC2018_5	MC39
HIMB2277	ASV002	Proteobacteria; Alphaproteobacteria; SAR11 clade; subclade I; subclade Ia	HTC2018_5
HIMB2286	ASV155	Proteobacteria; Gammaproteobacteria; Cellvibrionales; Halieaceae; OM60(NOR5) clade	HTC2018_5
HIMB2290	ASV003	Proteobacteria; Alphaproteobacteria; SAR11 clade; subclade I; subclade Ia	HTC2018_5
HIMB2291	ASV003	Proteobacteria; Alphaproteobacteria; SAR11 clade; subclade I; subclade Ia	HTC2018_5
HIMB2292	ASV003	Proteobacteria; Alphaproteobacteria; SAR11 clade; subclade I; subclade Ia	HTC2018_5
HIMB2295	ASV032	Proteobacteria; Gammaproteobacteria; Cellvibrionales; Halieaceae; OM60(NOR5) clade	HTC2018_5
HIMB2299	ASV003	Proteobacteria; Alphaproteobacteria; SAR11 clade; subclade I; subclade Ia	HTC2018_5
HIMB2300	ASV034	Proteobacteria; Alphaproteobacteria; SAR11 clade; subclade I; subclade Ia	HTC2018_5
HIMB2303	ASV207	Proteobacteria; Alphaproteobacteria; Rhodobacterales; Rhodobacteraceae; undefined	HTC2018_5
HIMB2304	ASV003	Proteobacteria; Alphaproteobacteria; SAR11 clade; subclade I; subclade Ia	HTC2018_5	MC40
HIMB2305	ASV018	Proteobacteria; Gammaproteobacteria; Cellvibrionales; Halieaceae; OM60(NOR5) clade	HTC2017	MC01
HIMB2306	ASV060	Proteobacteria; Alphaproteobacteria; SAR11 clade; subclade I; subclade Ib	HTC2017	MC02
HIMB2307	ASV060	Proteobacteria; Alphaproteobacteria; SAR11 clade; subclade I; subclade Ib	HTC2017	MC03
HIMB2308	ASV194	Proteobacteria; Gammaproteobacteria; Pseudomonadaceae; Pseudomonas	HTC2017	MC04
HIMB2309	ASV194	Proteobacteria; Gammaproteobacteria; Pseudomonadaceae; Pseudomonas	HTC2017	MC05
HIMB2310	ASV183	Proteobacteria; Gammaproteobacteria; Xanthomonadales, Rhodanobacteraceae; Rhodanobacter	HTC2017	MC06
HIMB2311	ASV181	Opisthokonta; Nucletmycea; Fungi; Dothideomycetes; undefined	HTC2017	MC06
HIMB2312	ASV032	Proteobacteria; Gammaproteobacteria; Cellvibrionales; Halieaceae; OM60(NOR5) clade	HTC2017	MC07
HIMB2313	ASV183	Proteobacteria; Gammaproteobacteria; Xanthomonadales, Rhodanobacteraceae; Rhodanobacter	HTC2017	MC08
HIMB2314	ASV124	Proteobacteria; Alphaproteobacteria; Rhodobacterales; Rhodobacteraceae; undefined	HTC2017	MC08
HIMB2315	ASV002	Proteobacteria; Alphaproteobacteria; SAR11 clade; subclade I; subclade Ia	HTC2017	MC09
HIMB2316	ASV003	Proteobacteria; Alphaproteobacteria; SAR11 clade; subclade I; subclade Ia	HTC2017	MC10
HIMB2317	ASV018	Proteobacteria; Gammaproteobacteria; Cellvibrionales; Halieaceae; OM60(NOR5) clade	HTC2017	MC11
HIMB2318	ASV012	Proteobacteria; Alphaproteobacteria; Rhodobacterales; Rhodobacteraceae; undefined	HTC2017	MC12
HIMB2319	ASV202	Proteobacteria; Gammaproteobacteria; Betaproteobacteriales; Methylophilaceae; OM43 clade	HTC2017	MC13
HIMB2320	ASV032	Proteobacteria; Gammaproteobacteria; Cellvibrionales; Halieaceae; OM60(NOR5) clade	HTC2017	MC14
HIMB2321	ASV034	Proteobacteria; Alphaproteobacteria; SAR11 clade; subclade I; subclade Ia	HTC2017	MC15
HIMB2322	ASV189	Proteobacteria; Alphaproteobacteria; Rhodobacterales; Rhodobacteraceae; undefined	HTC2017	MC16
HIMB2323	ASV012	Proteobacteria; Alphaproteobacteria; Rhodobacterales; Rhodobacteraceae; undefined	HTC2017	MC17
HIMB2324	ASV018	Proteobacteria; Gammaproteobacteria; Cellvibrionales; Halieaceae; OM60(NOR5) clade	HTC2017	MC18
HIMB2325	ASV202	Proteobacteria; Gammaproteobacteria; Betaproteobacteriales; Methylophilaceae; OM43 clade	HTC2017	MC19
HIMB2326	ASV032	Proteobacteria; Gammaproteobacteria; Cellvibrionales; Halieaceae; OM60(NOR5) clade	HTC2017	MC20
HIMB2327	ASV190	Proteobacteria; Gammaproteobacteria; Betaproteobacteriales; Burkholderiaceae; Burkholderia-Caballeronia-Paraburkholderia	HTC2017	MC25
HIMB2328	ASV190	Proteobacteria; Gammaproteobacteria; Betaproteobacteriales; Burkholderiaceae; Burkholderia-Caballeronia-Paraburkholderia	HTC2017	MC27
HIMB2329	ASV190	Proteobacteria; Gammaproteobacteria; Betaproteobacteriales; Burkholderiaceae; Burkholderia-Caballeronia-Paraburkholderia	HTC2017	MC28
HIMB2330	ASV034	Proteobacteria; Alphaproteobacteria; SAR11 clade; subclade I; subclade Ia	HTC2018_105	MC41
HIMB2331	ASV003	Proteobacteria; Alphaproteobacteria; SAR11 clade; subclade I; subclade Ia	HTC2018_105	MC45
HIMB2332	ASV018	Proteobacteria; Gammaproteobacteria; Cellvibrionales; Halieaceae; OM60(NOR5) clade	HTC2018_105	MC46
HIMB2333	ASV032	Proteobacteria; Gammaproteobacteria; Cellvibrionales; Halieaceae; OM60(NOR5) clade	HTC2018_105	MC47
HIMB2334	ASV003	Proteobacteria; Alphaproteobacteria; SAR11 clade; subclade I; subclade Ia	HTC2018_105	MC48
HIMB2335	ASV060	Proteobacteria; Alphaproteobacteria; SAR11 clade; subclade I; subclade Ib	HTC2018_105	MC49
HIMB2336	ASV003	Proteobacteria; Alphaproteobacteria; SAR11 clade; subclade I; subclade Ia	HTC2018_105	MC49
HIMB2337	ASV192	Proteobacteria; Alphaproteobacteria; SAR11 clade; subclade I; subclade Ia	HTC2018_105	MC50
HIMB2338	ASV034	Proteobacteria; Alphaproteobacteria; SAR11 clade; subclade I; subclade Ia	HTC2018_105	MC51
HIMB2339	ASV018	Proteobacteria; Gammaproteobacteria; Cellvibrionales; Halieaceae; OM60(NOR5) clade	HTC2018_105	MC52
HIMB2340	ASV208	Proteobacteria; Alphaproteobacteria; SAR11 clade; subclade I; subclade Ia	HTC2018_105	MC52
HIMB2341	ASV032	Proteobacteria; Gammaproteobacteria; Cellvibrionales; Halieaceae; OM60(NOR5) clade	HTC2018_105	MC53
HIMB2342	ASV018	Proteobacteria; Gammaproteobacteria; Cellvibrionales; Halieaceae; OM60(NOR5) clade	HTC2018_105	MC54
HIMB2343	ASV032	Proteobacteria; Gammaproteobacteria; Cellvibrionales; Halieaceae; OM60(NOR5) clade	HTC2018_105	MC55
HIMB2344	ASV003	Proteobacteria; Alphaproteobacteria; SAR11 clade; subclade I; subclade Ia	HTC2018_105	MC56
HIMB2345	ASV018	Proteobacteria; Gammaproteobacteria; Cellvibrionales; Halieaceae; OM60(NOR5) clade	HTC2018_105	MC57
HIMB2346	ASV201	Proteobacteria; Gammaproteobacteria; Cellvibrionales; Halieaceae; OM60(NOR5) clade	HTC2018_105	MC58
HIMB2347	ASV190	Proteobacteria; Gammaproteobacteria; Betaproteobacteriales; Burkholderiaceae; Burkholderia-Caballeronia-Paraburkholderia	HTC2018_5	MC31
HIMB2348	ASV034	Proteobacteria; Alphaproteobacteria; SAR11 clade; subclade I; subclade Ia	HTC2018_5	MC36
HIMB2349	ASV003	Proteobacteria; Alphaproteobacteria; SAR11 clade; subclade I; subclade Ia	HTC2018_5	MC36
HIMB2350	ASV203	Actinobacteria; Actinobacteria; Frankiales; Geodermatophilaceae; Geodermatophilus	HTC2018_5	MC36
HIMB2351	ASV182	Bacteroidetes; Bacteroidia; Chitinophagales; Chitinophagaceae; Sediminibacterium	HTC2018_5	MC40
